# Supplementary material for: Influence of Walker Sex and Familiarity on Scent-Marking Behavior of Juvenile and Mature Shelter Dogs
Source: Animals (Basel). 2023 Nov 25;13(23):3649. doi: 10.3390/ani13233649 (PMC10705330; doi:10.3390/ani13233649)
Supplement: Supplementary file 1 [file animals-13-03649-s001.zip]

Archive with 1 entries (1 files):
- animals-2667956-supplementary.xlsx
