# Supplementary material for: Influence of Walker Sex and Familiarity on Scent-Marking Behavior of Juvenile and Mature Shelter Dogs
Source: Animals (Basel). 2023 Nov 25;13(23):3649. doi: 10.3390/ani13233649 (PMC10705330; doi:10.3390/ani13233649)
Supplement: Supplementary file 1 [file animals-13-03649-s001.zip › animals-2667956-supplementary.xlsx]

## Sheet: Data from Effects of Walker Sex
Data set (1=2018-2019; 2=2021-2023)	Data completeness (1=only first walks by male and female; 2=at least two walks by male and female)	Dog Name	Time at shelter (Date of walk minus intake date; in days)	ID number	Sex of dog (1=male; 2=female)	Walk number	Number of days since walk 1	Repro. status (1=intact; 2=spayed/neutered)	Age (years)	Age class (1=juvenile; 2=adult; 3 = senior)	Mature (1=no; 2=yes)	Number of urinations	Urination rate per minute	Defecate at least once (0=no; 1=yes)	Walker	Sex of walker (1=male; 2=female)	Comments
1	2	Ava	66	24650	2	1		2	7	2	2	4	0.2	1	Logan	1
1	2	Ava	80	24650	2	2	14	2	7	2	2	4	0.2	1	Logan	1
1	2	Ava	42	24650	2	1		2	7	2	2	7	0.35	1	Betty	2
1	2	Ava	44	24650	2	2	2	2	7	2	2	7	0.35	1	Betty	2
1	2	Ava	45	24650	2	3	3	2	7	2	2	6	0.3	1	Betty	2
1	2	Ava	56	24650	2	4	14	2	7	2	2	6	0.3	1	Betty	2
1	2	Benton	14	25819	1	1		2	2	2	2	3	0.15	0	Will	1
1	2	Benton	19	25819	1	2	5	2	2	2	2	1	0.05	0	Will	1
1	2	Benton	15	25819	1	1		2	2	2	2	4	0.2	0	Logan	1
1	2	Benton	9	25819	1	1		2	2	2	2	12	0.6	1	Betty	2
1	2	Benton	12	25819	1	2	3	2	2	2	2	6	0.3	1	Betty	2
1	2	Benton	19	25819	1	3	10	2	2	2	2	6	0.3	0	Betty	2
1	2	Benton	26	25819	1	4	17	2	2	2	2	7	0.35	1	Betty	2
1	2	Benton	33	25819	1	5	24	2	2	2	2	9	0.45	1	Betty	2
1	2	Bru Bru	13	25274	1	1		2	0.75	1	1	2	0.1	1	Will	1
1	2	Bru Bru	22	25274	1	2	9	2	0.75	1	1	2	0.1	1	Will	1
1	2	Bru Bru	17	25274	1	1		2	0.75	1	1	2	0.1	1	Logan	1
1	2	Bru Bru	13	25274	1	1		2	0.75	1	1	5	0.25	1	Betty	2
1	2	Bru Bru	27	25274	1	2	14	2	0.75	1	1	3	0.15	1	Betty	2
1	2	Bru Bru	34	25274	1	3	21	2	0.75	1	1	4	0.2	1	Betty	2
1	2	Dillard	16	24918	1	1		2	1	2	2	1	0.05	0	Will	1
1	2	Dillard	23	24918	1	2	7	2	1	2	2	2	0.1	0	Will	1
1	2	Dillard	31	24918	1	1		2	1	2	2	4	0.2	1	Logan	1
1	2	Dillard	38	24918	1	2	7	2	1	2	2	2	0.1	0	Logan	1
1	2	Dillard	45	24918	1	3	14	2	1	2	2	4	0.2	0	Logan	1
1	2	Dillard	17	24918	1	1		2	1	2	2	7	0.35	1	Betty	2
1	2	Dillard	20	24918	1	2	3	2	1	2	2	8	0.4	1	Betty	2
1	2	Doc	22	26764	1	1		2	12	3	2	9	0.45	0	Jordan	1
1	2	Doc	29	26764	1	2	7	2	12	3	2	9	0.45	0	Jordan	1
1	2	Doc	25	26764	1	1		2	12	3	2	7	0.35	0	Logan	1
1	2	Doc	18	26764	1	1		2	12	3	2	8	0.4	1	Destiny	2
1	2	Doc	16	26764	1	1		2	12	3	2	8	0.4	1	Betty	2
1	2	Doc	23	26764	1	2	7	2	12	3	2	11	0.55	1	Betty	2
1	2	Halloweenie	11	26839	2	1		2	10	3	2	4	0.2	0	Jordan	1
1	2	Halloweenie	25	26839	2	2	14	2	10	3	2	3	0.15	1	Jordan	1
1	2	Halloweenie	13	26839	2	1		2	10	3	2	2	0.1	1	Destiny	2
1	2	Halloweenie	14	26839	2	2	1	2	10	3	2	4	0.2	0	Destiny	2
1	2	Halloweenie	12	26839	2	1		2	10	3	2	6	0.3	1	Betty	2
1	2	Neo	36	24640	1	1		2	2	2	2	3	0.15	0	Will	1	Long time at shelter because had KC and not on adoption floor when sick
1	2	Neo	59	24640	1	2	23	2	2	2	2	4	0.2	0	Will	1
1	2	Neo	66	24640	1	3	30	2	2	2	2	6	0.3	1	Will	1
1	2	Neo	37	24640	1	1		2	2	2	2	11	0.55	1	Betty	2
1	2	Neo	44	24640	1	2	7	2	2	2	2	10	0.5	1	Betty	2
1	2	Neo	51	24640	1	3	14	2	2	2	2	12	0.6	1	Betty	2
1	1	Pearl Mae	14	25471	2	1		2	3	2	2	1	0.05	0	Will	1	Adopted 12-23-18 and returned 12-24-18; adopted 1-7-19 and returned 1-14-19; adjusted time at shelter for 8 days spent in homes for Will's second walk; adopted again before second walks
1	1	Pearl Mae	29	25471	2	1		2	3	2	2	1	0.05	0	Logan	1
1	1	Pearl Mae	30	25471	2	1		2	3	2	2	1	0.05	0	Betty	2
1	1	Pearl Mae	33	25471	2	2	3	2	3	2	2	1	0.05	0	Betty	2
1	2	Vader	12	25279	1	1		2	2	2	2	3	0.15	1	Will	1
1	2	Vader	21	25279	1	2	9	2	2	2	2	5	0.25	1	Will	1
1	2	Vader	12	25279	1	1		2	2	2	2	16	0.8	1	Betty	2
1	2	Vader	26	25279	1	2	14	2	2	2	2	13	0.65	1	Betty	2
1	2	Vader	54	25279	1	3	42	2	2	2	2	12	0.6	1	Betty	2
1	2	Vader	88	25279	1	4	76	2	2	2	2	13	0.65	1	Betty	2
1	2	Vader	124	25279	1	5	112	2	2	2	2	9	0.45	1	Betty	2
1	2	Vader	29	25279	1	1		2	2	2	2	5	0.25	1	Logan	1
1	2	Yodi	7	25617	1	1		2	6	2	2	2	0.1	0	Logan	1
1	2	Yodi	11	25617	1	1		2	6	2	2	1	0.05	0	Will	1
1	2	Yodi	13	25617	1	2	2	2	6	2	2	1	0.05	1	Will	1
1	2	Yodi	25	25617	1	3	14	2	6	2	2	2	0.1	0	Will	1
1	2	Yodi	27	25617	1	4	16	2	6	2	2	1	0.05	0	Will	1
1	2	Yodi	32	25617	1	5	21	2	6	2	2	2	0.1	0	Will	1
1	2	Yodi	8	25617	1	1		2	6	2	2	5	0.25	1	Betty	2
1	2	Yodi	16	25617	1	2	8	2	6	2	2	3	0.15	1	Betty	2
1	2	Yodi	18	25617	1	3	10	2	6	2	2	3	0.15	1	Betty	2
1	2	Yodi	25	25617	1	4	17	2	6	2	2	4	0.2	0	Betty	2
1	2	Mega	31	25610	1	1		2	6	2	2	8	0.4	1	Logan	1
1	2	Mega	16	25610	1	1		2	6	2	2	8	0.4	0	Will	1
1	2	Mega	28	25610	1	2	12	2	6	2	2	7	0.35	1	Will	1
1	2	Mega	14	25610	1	1		2	6	2	2	13	0.65	1	Betty	2
1	2	Mega	28	25610	1	2	14	2	6	2	2	14	0.7	1	Betty	2
2	2	Cash	3	30071	1	1		1	0.42	1	1	3	0.15	1	Bailey	2
2	2	Cash	4	30071	1	2	1	1	0.42	1	1	4	0.2	1	Bailey	2
2	2	Cash	5	30071	1	1		1	0.42	1	1	1	0.05	1	Andrew	1
2	2	Cash	7	30071	1	2	2	2	0.42	1	1	1	0.05	0	Andrew	1
2	2	Tango	3	30072	1	1		1	0.42	1	1	2	0.1	0	Bailey	2
2	2	Tango	4	30072	1	2	1	1	0.42	1	1	1	0.05	1	Bailey	2
2	2	Tango	5	30072	1	1		1	0.42	1	1	1	0.05	1	Andrew	1
2	2	Tango	7	30072	1	2	2	2	0.42	1	1	1	0.05	1	Andrew	1
2	1	Nova	7	30145	2	1		2	0.75	1	1	2	0.1	1	Emma	2
2	1	Nova	7	30145	2	1		2	0.75	1	1	5	0.25	1	Andrew	1
2	1	Nova	8	30145	2	2	1	2	0.75	1	1	3	0.15	1	Andrew	1
2	2	Viese	9	30208	2	1		2	5.5	2	2	2	0.1	0	Andrew	1
2	2	Viese	10	30208	2	2	1	2	5.5	2	2	1	0.05	0	Andrew	1
2	2	Viese	13	30208	2	3	4	2	5.5	2	2	4	0.2	0	Andrew	1
2	2	Viese	15	30208	2	4	6	2	5.5	2	2	4	0.2	1	Andrew	1
2	2	Viese	20	30208	2	5	11	2	5.5	2	2	5	0.25	0	Andrew	1
2	2	Viese	12	30208	2	1		2	5.5	2	2	4	0.2	1	Betty	2
2	2	Viese	14	30208	2	1		2	5.5	2	2	8	0.4	0	Pippa	2
2	2	Viese	19	30208	2	1		2	5.5	2	2	6	0.3	0	Bailey	2
2	2	Viese	23	30208	2	2	4	2	5.5	2	2	4	0.2	1	Bailey	2
2	2	Tiny	8	30286	2	1		2	3.5	2	2	1	0.05	1	Andrew	1
2	2	Tiny	9	30286	2	2	1	2	3.5	2	2	2	0.1	1	Andrew	1
2	2	Tiny	13	30286	2	3	5	2	3.5	2	2	1	0.05	1	Andrew	1
2	2	Tiny	10	30286	2	1		2	3.5	2	2	3	0.15	0	Betty	2
2	2	Tiny	11	30286	2	2	1	2	3.5	2	2	4	0.2	1	Betty	2
2	2	Tiny	15	30286	2	1		2	3.5	2	2	1	0.05	1	Bailey	2	Adopted before second walk
2	2	Ruger	6	30345	1	1		2	0.58	1	1	1	0.05	1	Bailey	2
2	2	Ruger	9	30345	1	2	3	2	0.58	1	1	2	0.1	1	Bailey	2
2	2	Ruger	23	30345	1	3	17	2	0.58	1	1	4	0.2	0	Bailey	2
2	2	Ruger	30	30345	1	4	24	2	0.58	1	1	2	0.1	1	Bailey	2
2	2	Ruger	10	30345	1	1		2	0.58	1	1	1	0.05	1	Emma	2
2	2	Ruger	13	30345	1	2	3	2	0.58	1	1	1	0.05	1	Emma	2
2	2	Ruger	16	30345	1	3	6	2	0.58	1	1	2	0.1	0	Emma	2
2	2	Ruger	23	30345	1	4	13	2	0.58	1	1	1	0.05	0	Emma	2
2	2	Ruger	27	30345	1	5	17	2	0.58	1	1	4	0.2	0	Emma	2
2	2	Ruger	8	30345	1	1		2	0.58	1	1	2	0.1	1	Andrew	1
2	2	Ruger	11	30345	1	2	3	2	0.58	1	1	1	0.05	1	Andrew	1
2	2	Ruger	21	30345	1	3	13	2	0.58	1	1	2	0.1	1	Andrew	1
2	2	Ruger	25	30345	1	4	17	2	0.58	1	1	3	0.15	1	Andrew	1
2	2	Ruger	27	30345	1	5	19	2	0.58	1	1	1	0.05	1	Andrew	1
2	2	Ruger	12	30345	1	1		2	0.58	1	1	1	0.05	1	Pippa	2
2	2	Ruger	26	30345	1	2	14	2	0.58	1	1	3	0.15	0	Pippa	2
2	2	Ruger	10	30345	1	1		2	0.58	1	1	2	0.1	1	Betty	2
2	2	Ruger	13	30345	1	2	3	2	0.58	1	1	1	0.05	1	Betty	2
2	2	Ruger	17	30345	1	3	7	2	0.58	1	1	1	0.05	1	Betty	2
2	2	Ruger	32	30345	1	4	22	2	0.58	1	1	2	0.1	1	Betty	2
2	2	Ruger	33	30345	1	5	23	2	0.58	1	1	2	0.1	1	Betty	2
2	2	Ruger	38	30345	1	6	28	2	0.58	1	1	3	0.15	1	Betty	2
2	1	Dusty	10	30390	2	1		2	7	2	2	4	0.2	0	Andrew	1
2	1	Dusty	11	30390	2	1		2	7	2	2	3	0.15	1	Betty	2
2	1	Banana	10	30403	1	1		1	0.83	1	1	3	0.15	1	Betty	2
2	1	Banana	18	30403	1	2	8	2	0.83	1	1	3	0.15	1	Betty	2
2	1	Banana	24	30403	1	3	14	2	0.83	1	1	2	0.1	1	Betty	2
2	1	Banana	25	30403	1	4	15	2	0.83	1	1	2	0.1	1	Betty	2
2	1	Banana	12	30403	1	1		2	0.83	1	1	1	0.05	0	Scott	1
2	1	Banana	23	30403	1	1		2	0.83	1	1	1	0.05	1	Emma	2
2	1	Banana	27	30403	1	2	4	2	0.83	1	1	1	0.05	1	Emma	2
2	1	Banana	16	30403	1	1		2	0.83	1	1	2	0.1	1	Pippa	2
2	2	Daphne	4	30470	2	1		2	1	2	2	2	0.1	1	Betty	2
2	2	Daphne	5	30470	2	2	1	2	1	2	2	3	0.15	1	Betty	2
2	2	Daphne	10	30470	2	3	6	2	1	2	2	2	0.1	0	Betty	2
2	2	Daphne R	19	30470	2	4	31	2	1	2	2	1	0.05	1	Betty	2
2	2	Daphne	11	30470	2	1		2	1	2	2	1	0.05	0	Scott	1
2	2	Daphne	9	30470	2	1		2	1	2	2	1	0.05	0	Bailey	2
2	2	Daphne	11	30470	2	1		2	1	2	2	2	0.1	0	Andrew	1
2	2	Daphne	13	30470	2	2	2	2	1	2	2	1	0.05	0	Andrew	1
2	2	Elvis	4	30502	1	1		2	4	2	2	3	0.15	0	Emma	2
2	2	Elvis	8	30502	1	2	4	2	4	2	2	2	0.1	0	Emma	2
2	2	Elvis	5	30502	1	1		2	4	2	2	4	0.2	0	Betty	2
2	2	Elvis	6	30502	1	2	1	2	4	2	2	4	0.2	1	Betty	2
2	2	Elvis	13	30502	1	3	8	2	4	2	2	4	0.2	0	Betty	2
2	2	Elvis	7	30502	1	1		2	4	2	2	3	0.15	0	Scott	1
2	2	Elvis	14	30502	1	2	7	2	4	2	2	3	0.15	0	Scott	1
2	2	Elvis	7	30502	1	1		2	4	2	2	1	0.05	0	Pippa	2
2	2	Penelope	5	30497	2	1		2	3	2	2	0	0	0	Andrew	1
2	2	Penelope	6	30497	2	2	1	2	3	2	2	1	0.05	0	Andrew	1
2	2	Penelope	7	30497	2	1		2	3	2	2	1	0.05	0	Betty	2
2	2	Penelope	10	30497	2	2	3	2	3	2	2	1	0.05	1	Betty	2
2	2	Penelope	11	30497	2	3	4	2	3	2	2	2	0.1	0	Betty	2
2	2	Dexter	7	30496	1	1		2	3	2	2	1	0.05	0	Betty	2
2	2	Dexter	11	30496	1	2	4	2	3	2	2	1	0.05	0	Betty	2
2	2	Dexter	18	30496	1	3	11	2	3	2	2	2	0.1	1	Betty	2
2	2	Dexter	21	30496	1	4	14	2	3	2	2	2	0.1	1	Betty	2
2	2	Dexter	39	30496	1	5	32	2	3	2	2	4	0.2	0	Betty	2	Dexter was just back on the adoption floor from 10 days in Rescue with KC
2	2	Dexter	12	30496	1	1		2	3	2	2	1	0.05	0	Scott	1
2	2	Dexter	28	30496	1	2	16	2	3	2	2	2	0.1	0	Scott	1
2	2	Rory	27	30438	2	1		2	2	2	2	1	0.05	1	Scott	1	For all walks time at shelter, subtracted 13 days spent in foster; returned 11-13-21
2	2	Rory	36	30438	2	2	9	2	2	2	2	3	0.15	1	Scott	1
2	2	Rory	48	30438	2	3	21	2	2	2	2	2	0.1	0	Scott	1
2	2	Rory	62	30438	2	4	35	2	2	2	2	3	0.15	0	Scott	1
2	2	Rory	90	30438	2	5	63	2	2	2	2	1	0.05	1	Scott	1
2	2	Rory	40	30438	2	1		2	2	2	2	4	0.2	1	Betty	2
2	2	Rory	41	30438	2	2	1	2	2	2	2	4	0.2	1	Betty	2
2	2	Rory	54	30438	2	3	14	2	2	2	2	3	0.15	1	Betty	2
2	2	Rory	68	30438	2	4	28	2	2	2	2	3	0.15	1	Betty	2
2	2	Rory	87	30438	2	5	48	2	2	2	2	2	0.1	0	Betty	2
2	1	Luna	4	30650	2	1		2	2	2	2	1	0.05	1	Betty	2
2	1	Luna	9	30650	2	2	5	2	2	2	2	1	0.05	1	Betty	2
2	1	Luna	3	30650	2	1		2	2	2	2	1	0.05	0	Scott	1
2	2	Bear	6	30716	1	1		2	3	2	2	1	0.05	1	Pippa	2
2	2	Bear	8	30716	1	2	2	2	3	2	2	2	0.1	1	Pippa	2
2	2	Bear	14	30716	1	3	8	2	3	2	2	3	0.15	0	Pippa	2
2	2	Bear	21	30716	1	4	15	2	3	2	2	2	0.1	0	Pippa	2
2	2	Bear	5	30716	1	1		2	3	2	2	1	0.05	1	Bailey	2
2	2	Bear	7	30716	1	2	2	2	3	2	2	2	0.1	1	Bailey	2
2	2	Bear	12	30716	1	3	7	2	3	2	2	1	0.05	1	Bailey	2
2	2	Bear	15	30716	1	4	10	2	3	2	2	1	0.05	1	Bailey	2
2	2	Bear	8	30716	1	1		2	3	2	2	1	0.05	0	Scott	1
2	2	Bear	22	30716	1	2	14	2	3	2	2	1	0.05	0	Scott	1
2	2	Bear	9	30716	1	1		2	3	2	2	2	0.1	1	Miles	1
2	2	Bear	10	30716	1	2	1	2	3	2	2	2	0.1	1	Miles	1
2	2	Bear	17	30716	1	3	8	2	3	2	2	2	0.1	1	Miles	1
2	2	Bear	14	30716	1	1		2	3	2	2	2	0.1	1	Betty	2
2	2	Bear	21	30716	1	2	7	2	3	2	2	3	0.15	1	Betty	2
2	2	Bear	23	30716	1	1		2	3	2	2	2	0.1	1	Emma	2
2	2	Ruby	16	30673	2	1		2	1	2	2	1	0.05	1	Pippa	2
2	2	Ruby	18	30673	2	2	2	2	1	2	2	1	0.05	1	Pippa	2
2	2	Ruby	23	30673	2	3	7	2	1	2	2	1	0.05	1	Pippa	2
2	2	Ruby	25	30673	2	4	9	2	1	2	2	2	0.1	1	Pippa	2
2	2	Ruby	31	30673	2	5	15	2	1	2	2	2	0.1	0	Pippa	2
2	2	Ruby	12	30673	2	1		2	1	2	2	1	0.05	0	Emma	2
2	2	Ruby	24	30673	2	2	12	2	1	2	2	1	0.05	1	Emma	2
2	2	Ruby	33	30673	2	3	21	2	1	2	2	2	0.1	1	Emma	2
2	2	Ruby	40	30673	2	4	28	2	1	2	2	2	0.1	1	Emma	2
2	2	Ruby	42	30673	2	5	30	2	1	2	2	1	0.05	1	Emma	2
2	2	Ruby	48	30673	2	6	36	2	1	2	2	0	0	1	Emma	2
2	2	Ruby	11	30673	2	1		2	1	2	2	0	0	0	Scott	1
2	2	Ruby	25	30673	2	2	14	2	1	2	2	2	0.1	0	Scott	1
2	2	Ruby	31	30673	2	1		2	1	2	2	2	0.1	1	Betty	2
2	2	Ruby	32	30673	2	2	1	2	1	2	2	4	0.2	1	Betty	2
2	2	Ruby	34	30673	2	3	3	2	1	2	2	2	0.1	0	Betty	2
2	2	Ruby	46	30673	2	4	15	2	1	2	2	2	0.1	0	Betty	2
2	2	Ruby	50	30673	2	5	19	2	1	2	2	4	0.2	1	Betty	2
2	1	Zara	4	30726	2	1		2	4	2	2	5	0.25	1	Bailey	2
2	1	Zara	5	30726	2	1		2	4	2	2	3	0.15	0	Scott	1
2	1	Zara	6	30726	2	1		2	4	2	2	6	0.3	1	Miles	1
2	1	Zara	7	30726	2	2	1	2	4	2	2	5	0.25	1	Miles	1
2	1	Amor	4	30731	1	1		2	0.58	1	1	2	0.1	1	Miles	1	Returned to owner before any more walks
2	1	Amor	7	30731	1	1		2	0.58	1	1	2	0.1	1	Pippa	2
2	1	Amor	6	30731	1	1		2	0.58	1	1	2	0.1	1	Betty	2
2	1	Reyzen	5	30744	1	1		2	2	2	2	3	0.15	1	Betty	2
2	1	Reyzen	6	30744	1	2	1	2	2	2	2	3	0.15	0	Betty	2
2	1	Reyzen	6	30744	1	1		2	2	2	2	1	0.05	0	Scott	1
2	2	Hazel	6	30772	2	1		2	2	2	2	2	0.1	0	Scott	1
2	2	Hazel	13	30772	2	2	7	2	2	2	2	1	0.05	0	Scott	1
2	2	Hazel	7	30772	2	1		2	2	2	2	2	0.1	1	Betty	2
2	2	Hazel	8	30772	2	2	1	2	2	2	2	1	0.05	0	Betty	2
2	2	Hazel	6	30772	2	1		2	2	2	2	1	0.05	0	Pippa	2
2	1	Brandy	5	30788	2	1		1	7	2	2	2	0.1	0	Pippa	2
2	1	Brandy	7	30788	2	1		1	7	2	2	2	0.1	0	Miles	1	Adopted before second walk
2	1	Brandy	11	30788	2	1		1	7	2	2	2	0.1	1	Betty	2
2	1	Brandy	12	30788	2	2	1	1	7	2	2	3	0.15	0	Betty	2
2	1	Brandy	10	30788	2	1		1	7	2	2	1	0.05	1	Bailey	2
2	1	Brandy	13	30788	2	2	3	1	7	2	2	4	0.2	1	Bailey	2
2	2	Delilah	9	30777	2	1		2	0.83	1	1	3	0.15	0	Bailey	2
2	2	Delilah	13	30777	2	2	4	2	0.83	1	1	3	0.15	1	Bailey	2
2	2	Delilah	10	30777	2	1		2	0.83	1	1	2	0.1	0	Miles	1
2	2	Delilah	16	30777	2	2	6	2	0.83	1	1	3	0.15	0	Miles	1
2	2	Delilah	18	30777	2	3	8	2	0.83	1	1	3	0.15	1	Miles	1
2	2	Delilah	14	30777	2	1		2	0.83	1	1	2	0.1	0	Betty	2
2	2	Delilah	15	30777	2	2	1	2	0.83	1	1	2	0.1	1	Betty	2
2	2	Delilah	17	30777	2	1		2	0.83	1	1	2	0.1	0	Emma	2
2	1	Ida	10	30825	2	1		2	4	2	2	1	0.05	1	Emma	2
2	1	Ida	9	30825	2	1		2	4	2	2	1	0.05	1	Scott	1
2	1	Ida	8	30825	2	1		2	4	2	2	3	0.15	0	Miles	1
2	1	Ida	9	30825	2	2	1	2	4	2	2	1	0.05	1	Miles	1
2	2	Dean	3	30888	1	1		2	0.5	1	1	1	0.05	0	Scott	1
2	2	Dean	4	30888	1	1		2	0.5	1	1	1	0.05	0	Miles	1
2	2	Dean	5	30888	1	2	1	2	0.5	1	1	1	0.05	0	Miles	1
2	2	Dean	4	30888	1	1		2	0.5	1	1	1	0.05	1	Betty	2
2	2	Dean	5	30888	1	2	1	2	0.5	1	1	1	0.05	0	Betty	2
2	2	Castiel	4	30889	1	1		2	0.5	1	1	1	0.05	1	Miles	1
2	2	Castiel	5	30889	1	2	1	2	0.5	1	1	1	0.05	0	Miles	1
2	2	Castiel	18	30889	1	3	14	2	0.5	1	1	0	0	0	Miles	1
2	2	Castiel	39	30889	1	4	35	2	0.5	1	1	0	0	1	Miles	1
2	2	Castiel	4	30889	1	1		2	0.5	1	1	1	0.05	0	Betty	2
2	2	Castiel	9	30889	1	2	5	2	0.5	1	1	1	0.05	0	Betty	2
2	2	Castiel	16	30889	1	3	12	2	0.5	1	1	1	0.05	0	Betty	2
2	2	Castiel	14	30889	1	1		2	0.5	1	1	0	0	0	Bailey	2
2	2	Castiel	17	30889	1	2	3	2	0.5	1	1	1	0.05	1	Bailey	2
2	2	Castiel	30	30889	1	3	16	2	0.5	1	1	1	0.05	1	Bailey	2
2	2	Castiel	31	30889	1	4	17	2	0.5	1	1	2	0.1	1	Bailey	2
2	2	Castiel	38	30889	1	5	24	2	0.5	1	1	2	0.1	1	Bailey	2
2	2	Castiel	15	30889	1	1		2	0.5	1	1	0	0	0	Pippa	2
2	2	Castiel	25	30889	1	1		2	0.5	1	1	1	0.05	1	Emma	2
2	2	Castiel	32	30889	1	2	7	2	0.5	1	1	1	0.05	1	Emma	2
2	1	Remi	4	30916	2	1		2	4	2	2	11	0.55	1	Betty	2
2	1	Remi	6	30916	2	2	2	2	4	2	2	11	0.55	1	Betty	2
2	1	Remi	9	30916	2	3	5	2	4	2	2	13	0.65	1	Betty	2
2	1	Remi	5	30916	2	1		2	4	2	2	4	0.2	1	Scott	1
2	2	Roxy	8	30936	2	1		2	7	2	2	5	0.25	1	Scott	1
2	2	Roxy	15	30936	2	2	7	2	7	2	2	4	0.2	0	Scott	1
2	2	Roxy	8	30936	2	1		2	7	2	2	9	0.45	1	Betty	2
2	2	Roxy	9	30936	2	2	1	2	7	2	2	14	0.7	1	Betty	2
2	2	Roxy	11	30936	2	3	3	2	7	2	2	12	0.6	1	Betty	2
2	2	Roxy	14	30936	2	4	6	2	7	2	2	13	0.65	1	Betty	2
2	2	Roxy	16	30936	2	5	8	2	7	2	2	12	0.6	1	Betty	2
2	2	Roxy	17	30936	2	6	9	2	7	2	2	12	0.6	1	Betty	2
2	2	Rosco	13	30907	1	1		2	2	2	2	5	0.25	1	Scott	1
2	2	Rosco	20	30907	1	2	7	2	2	2	2	4	0.2	0	Scott	1
2	2	Rosco	14	30907	1	1		2	2	2	2	16	0.8	1	Betty	2
2	2	Rosco	15	30907	1	2	1	2	2	2	2	17	0.85	0	Betty	2
2	2	Rosco	16	30907	1	3	2	2	2	2	2	14	0.7	1	Betty	2
2	2	Rosco	19	30907	1	4	5	2	2	2	2	19	0.95	1	Betty	2
2	1	Romeo	6	30975	1	1		2	6	2	2	5	0.25	1	Betty	2
2	1	Romeo	10	30975	1	1		2	6	2	2	2	0.1	0	Scott	1	Adopted before second walk
2	1	Romeo	9	30975	1	1		2	6	2	2	3	0.15	1	Pippa	2
2	1	Romeo	10	30975	1	2	1	2	6	2	2	1	0.05	1	Pippa	2
2	1	Romeo	11	30975	1	1		2	6	2	2	5	0.25	1	Emma	2
2	2	Poppy	14	30951	2	1		2	6	2	2	0	0	0	Bailey	2
2	2	Poppy	20	30951	2	2	6	2	6	2	2	1	0.05	0	Bailey	2
2	2	Poppy	15	30951	2	1		2	6	2	2	1	0.05	0	Betty	2
2	2	Poppy	17	30951	2	2	2	2	6	2	2	2	0.1	0	Betty	2
2	2	Poppy	18	30951	2	3	3	2	6	2	2	1	0.05	0	Betty	2
2	2	Poppy	19	30951	2	4	4	2	6	2	2	2	0.1	0	Betty	2
2	2	Poppy	15	30951	2	1		2	6	2	2	1	0.05	0	Miles	1
2	2	Poppy	16	30951	2	2	1	2	6	2	2	1	0.05	0	Miles	1
2	2	Rosie	6	30992	2	1		2	0.5	1	1	1	0.05	1	Miles	1
2	2	Rosie	7	30992	2	2	1	2	0.5	1	1	1	0.05	1	Miles	1
2	2	Rosie	8	30992	2	1		2	0.5	1	1	1	0.05	1	Betty	2
2	2	Rosie	9	30992	2	2	1	2	0.5	1	1	1	0.05	1	Betty	2
2	2	Rosie	10	30992	2	3	2	2	0.5	1	1	1	0.05	1	Betty	2
2	2	Rosie	13	30992	2	1		2	0.5	1	1	1	0.05	1	Emma	2
2	2	Rosie	11	30992	2	1		2	0.5	1	1	1	0.05	1	Pippa	2
2	2	Rosie	12	30992	2	2	1	2	0.5	1	1	1	0.05	1	Pippa	2
2	1	Gee Gee	12	30993	2	1		2	0.75	1	1	1	0.05	0	Scott	1	Adopted before second walks
2	1	Gee Gee	13	30993	2	1		2	0.75	1	1	1	0.05	1	Miles	1
2	1	Gee Gee	12	30993	2	1		2	0.75	1	1	1	0.05	1	Betty	2
2	1	Georgia	12	30994	2	1		2	0.75	1	1	1	0.05	0	Scott	1	Adopted before second walks
2	1	Georgia	13	30994	2	1		2	0.75	1	1	1	0.05	1	Betty	2
2	2	Katy	12	30988	2	1		2	10	3	2	1	0.05	0	Scott	1
2	2	Katy	19	30988	2	2	7	2	10	3	2	1	0.05	0	Scott	1
2	2	Katy	26	30988	2	3	14	2	10	3	2	1	0.05	0	Scott	1
2	2	Katy	33	30988	2	4	21	2	10	3	2	1	0.05	0	Scott	1
2	2	Katy	47	30988	2	5	35	2	10	3	2	1	0.05	0	Scott	1
2	2	Katy	61	30988	2	6	49	2	10	3	2	1	0.05	0	Scott	1
2	2	Katy	68	30988	2	7	56	2	10	3	2	1	0.05	0	Scott	1
2	2	Katy	96	30988	2	8	84	2	10	3	2	1	0.05	0	Scott	1
2	2	Katy	13	30988	2	1		2	10	3	2	2	0.1	0	Betty	2
2	2	Katy	18	30988	2	2	5	2	10	3	2	2	0.1	1	Betty	2
2	2	Katy	47	30988	2	3	34	2	10	3	2	1	0.05	1	Betty	2
2	2	Katy	49	30988	2	4	36	2	10	3	2	2	0.1	1	Betty	2
2	2	Katy	61	30988	2	5	48	2	10	3	2	2	0.1	1	Betty	2
2	2	Katy	67	30988	2	6	54	2	10	3	2	2	0.1	1	Betty	2
2	2	Katy	117	30988	2	7	104	2	10	3	2	1	0.05	1	Betty	2
2	2	Katy	70	30988	2	1		2	10	3	2	1	0.05	1	Andrew	1
2	1	Buffy	11	31036	2	1		2	2	2	2	1	0.05	0	Scott	1	Adopted before second walk
2	1	Buffy	12	31036	2	1		2	2	2	2	0	0	0	Miles	1	Adopted before second walk
2	1	Buffy	9	31036	2	1		2	2	2	2	2	0.1	1	Pippa	2
2	1	Buffy	11	31036	2	2	2	2	2	2	2	1	0.05	1	Pippa	2
2	1	Buffy	16	31036	2	1		2	2	2	2	1	0.05	0	Betty	2
2	2	Damien	12	31031	1	1		2	8	3	2	8	0.4	1	Betty	2
2	2	Damien	13	31031	1	2	1	2	8	3	2	8	0.4	1	Betty	2
2	2	Damien	18	31031	1	3	6	2	8	3	2	9	0.45	1	Betty	2
2	2	Damien	19	31031	1	4	7	2	8	3	2	9	0.45	1	Betty	2
2	2	Damien	26	31031	1	5	14	2	8	3	2	8	0.4	1	Betty	2
2	2	Damien	31	31031	1	6	19	2	8	3	2	10	0.5	1	Betty	2
2	2	Damien	41	31031	1	7	29	2	8	3	2	12	0.6	0	Betty	2
2	2	Damien	43	31031	1	8	31	2	8	3	2	9	0.45	1	Betty	2
2	2	Damien	46	31031	1	9	34	2	8	3	2	9	0.45	1	Betty	2
2	2	Damien	47	31031	1	10	35	2	8	3	2	9	0.45	1	Betty	2
2	2	Damien	50	31031	1	11	38	2	8	3	2	12	0.6	1	Betty	2
2	2	Damien	55	31031	1	12	43	2	8	3	2	9	0.45	1	Betty	2
2	2	Damien	61	31031	1	13	49	2	8	3	2	13	0.65	1	Betty	2
2	2	Damien	75	31031	1	14	63	2	8	3	2	13	0.65	1	Betty	2
2	2	Damien	81	31031	1	15	69	2	8	3	2	13	0.65	0	Betty	2
2	2	Damien	85	31031	1	16	73	2	8	3	2	14	0.7	1	Betty	2
2	2	Damien	96	31031	1	17	84	2	8	3	2	14	0.7	0	Betty	2
2	2	Damien	13	31031	1	1		2	8	3	2	3	0.15	0	Scott	1
2	2	Damien	20	31031	1	2	7	2	8	3	2	5	0.25	0	Scott	1
2	2	Damien	55	31031	1	3	42	2	8	3	2	6	0.3	0	Scott	1
2	2	Damien	62	31031	1	4	49	2	8	3	2	3	0.15	0	Scott	1
2	2	Damien	90	31031	1	5	77	2	8	3	2	3	0.15	0	Scott	1
2	1	Carl	9	31080	1	1		1	0.83	1	1	1	0.05	1	Betty	2
2	1	Carl	12	31080	1	2	3	1	0.83	1	1	1	0.05	0	Betty	2
2	1	Carl	11	31080	1	1		1	0.83	1	1	1	0.05	0	Scott	1	Adopted before second walk
2	1	Carl	11	31080	1	1		1	0.83	1	1	1	0.05	0	Pippa	2
2	1	Sid	6	31141	2	1		2	4	2	2	1	0.05	0	Betty	2
2	1	Sid	9	31141	2	2	3	2	4	2	2	1	0.05	1	Betty	2
2	1	Sid	14	31141	2	3	8	2	4	2	2	1	0.05	1	Betty	2
2	1	Sid	7	31141	2	1		2	4	2	2	1	0.05	0	Scott	1	Adopted before second walk
2	2	Danni	9	31214	2	1		2	0.58	1	1	1	0.05	0	Scott	1
2	2	Danni	16	31214	2	2	7	2	0.58	1	1	1	0.05	0	Scott	1
2	2	Danni	2	31214	2	1		2	0.58	1	1	1	0.05	0	Betty	2
2	2	Danni	15	31214	2	2	13	2	0.58	1	1	1	0.05	0	Betty	2
2	2	Danni	23	31214	2	3	21	2	0.58	1	1	1	0.05	0	Betty	2
2	2	Minnie	7	31628	2	1		2	2	2	2	1	0.05	0	Scott	1
2	2	Minnie	35	31628	2	2	28	2	2	2	2	1	0.05	1	Scott	1
2	2	Minnie	63	31628	2	3	56	2	2	2	2	2	0.1	0	Scott	1
2	2	Minnie	77	31628	2	4	70	2	2	2	2	1	0.05	0	Scott	1
2	2	Minnie	84	31628	2	5	77	2	2	2	2	1	0.05	0	Scott	1
2	2	Minnie	140	31628	2	6	133	2	2	2	2	1	0.05	0	Scott	1
2	2	Minnie	6	31628	2	1		2	2	2	2	3	0.15	1	Betty	2
2	2	Minnie	8	31628	2	2	2	2	2	2	2	4	0.2	1	Betty	2
2	2	Minnie	19	31628	2	3	13	2	2	2	2	4	0.2	1	Betty	2
2	2	Minnie	73	31628	2	4	67	2	2	2	2	3	0.15	1	Betty	2
2	2	Minnie	83	31628	2	5	77	2	2	2	2	4	0.2	1	Betty	2
2	2	Minnie	85	31628	2	6	79	2	2	2	2	4	0.2	1	Betty	2
2	2	Minnie	92	31628	2	7	86	2	2	2	2	5	0.25	1	Betty	2
2	2	Minnie	109	31628	2	8	103	2	2	2	2	5	0.25	1	Betty	2
2	2	Minnie	74	31628	2	1		2	2	2	2	3	0.15	1	Bailey	2
2	2	Minnie	76	31628	2	2	2	2	2	2	2	3	0.15	1	Bailey	2
2	2	Minnie	95	31628	2	3	21	2	2	2	2	3	0.15	0	Bailey	2
2	2	Minnie	102	31628	2	4	28	2	2	2	2	6	0.3	0	Bailey	2
2	2	Thor	9	31410	1	1		2	1	2	2	2	0.1	0	Betty	2
2	2	Thor	16	31410	1	2	7	2	1	2	2	5	0.25	1	Betty	2
2	2	Thor	22	31410	1	3	13	2	1	2	2	4	0.2	1	Betty	2
2	2	Thor	23	31410	1	4	14	2	1	2	2	3	0.15	1	Betty	2
2	2	Thor	27	31410	1	5	18	2	1	2	2	6	0.3	1	Betty	2
2	2	Thor	29	31410	1	6	20	2	1	2	2	5	0.25	1	Betty	2
2	2	Thor	10	31410	1	1		2	1	2	2	1	0.05	0	Scott	1
2	2	Thor	17	31410	1	2	7	2	1	2	2	1	0.05	0	Scott	1
2	2	Apollo	10	31478	1	1		2	0.75	1	1	4	0.2	1	Betty	2
2	2	Apollo	11	31478	1	2	1	2	0.75	1	1	3	0.15	1	Betty	2
2	2	Apollo	14	31478	1	3	4	2	0.75	1	1	4	0.2	1	Betty	2
2	2	Apollo	13	31478	1	1		2	0.75	1	1	3	0.15	1	Andrew	1
2	2	Apollo	15	31478	1	2	2	2	0.75	1	1	2	0.1	1	Andrew	1
2	2	Juju	12	31554	2	1		2	5	2	2	1	0.05	0	Scott	1
2	2	Juju	19	31554	2	2	7	2	5	2	2	1	0.05	0	Scott	1
2	2	Juju	26	31554	2	3	14	2	5	2	2	1	0.05	0	Scott	1
2	2	Juju	33	31554	2	4	21	2	5	2	2	1	0.05	0	Scott	1
2	2	Juju	40	31554	2	5	28	2	5	2	2	1	0.05	0	Scott	1
2	2	Juju	47	31554	2	6	35	2	5	2	2	1	0.05	0	Scott	1
2	2	Juju	68	31554	2	7	56	2	5	2	2	1	0.05	0	Scott	1
2	2	Juju	75	31554	2	8	63	2	5	2	2	1	0.05	0	Scott	1
2	2	Juju	89	31554	2	9	77	2	5	2	2	1	0.05	0	Scott	1
2	2	Juju	138	31554	2	10	126	2	5	2	2	1	0.05	0	Scott	1
2	2	Juju	173	31554	2	11	161	2	5	2	2	1	0.05	0	Scott	1
2	2	Juju	13	31554	2	1		2	5	2	2	1	0.05	1	Betty	2
2	2	Juju	15	31554	2	2	2	2	5	2	2	2	0.1	0	Betty	2
2	2	Juju	18	31554	2	3	5	2	5	2	2	1	0.05	0	Betty	2
2	2	Juju	20	31554	2	4	7	2	5	2	2	1	0.05	0	Betty	2
2	2	Juju	25	31554	2	5	12	2	5	2	2	1	0.05	0	Betty	2
2	2	Juju	27	31554	2	6	14	2	5	2	2	1	0.05	1	Betty	2
2	2	Juju	29	31554	2	7	16	2	5	2	2	2	0.1	1	Betty	2
2	2	Juju	32	31554	2	8	19	2	5	2	2	1	0.05	0	Betty	2
2	2	Juju	41	31554	2	9	28	2	5	2	2	3	0.15	0	Betty	2
2	2	Juju	43	31554	2	10	30	2	5	2	2	2	0.1	1	Betty	2
2	2	Juju	48	31554	2	11	35	2	5	2	2	2	0.1	0	Betty	2
2	2	Juju	49	31554	2	12	36	2	5	2	2	3	0.15	0	Betty	2
2	2	Juju	50	31554	2	13	37	2	5	2	2	2	0.1	0	Betty	2
2	2	Juju	56	31554	2	14	43	2	5	2	2	3	0.15	0	Betty	2
2	2	Juju	70	31554	2	15	57	2	5	2	2	2	0.1	1	Betty	2
2	2	Juju	81	31554	2	16	68	2	5	2	2	3	0.15	0	Betty	2
2	2	Juju	82	31554	2	17	69	2	5	2	2	3	0.15	0	Betty	2
2	2	Juju	84	31554	2	18	71	2	5	2	2	1	0.05	0	Betty	2
2	2	Juju	86	31554	2	19	73	2	5	2	2	2	0.1	0	Betty	2
2	2	Juju	87	31554	2	20	74	2	5	2	2	2	0.1	1	Betty	2
2	2	Juju	95	31554	2	21	82	2	5	2	2	2	0.1	0	Betty	2
2	2	Juju	128	31554	2	22	115	2	5	2	2	2	0.1	1	Betty	2
2	2	Juju	138	31554	2	23	125	2	5	2	2	3	0.15	0	Betty	2
2	2	Juju	159	31554	2	24	146	2	5	2	2	2	0.1	1	Betty	2
2	2	Juju	165	31554	2	25	152	2	5	2	2	2	0.1	1	Betty	2
2	1	Sassenach	5	31544	2	1		2	1.5	2	2	1	0.05	0	Betty	2
2	1	Sassenach	6	31544	2	2	1	2	1.5	2	2	1	0.05	0	Betty	2
2	1	Sassenach R	10	31544	2	1		2	1.5	2	2	1	0.05	0	Scott	1	Arrived 7/21/22 as Sassenach; adopted 7/27/22; returned 8/8/22 as Kayla; adopted again before second walk
2	2	Christina Waguleria	8	31669	2	1		2	1	2	2	2	0.1	0	Betty	2
2	2	Christina Waguleria	9	31669	2	2	1	2	1	2	2	1	0.05	1	Betty	2
2	2	Christina Waguleria	11	31669	2	3	3	2	1	2	2	3	0.15	1	Betty	2
2	2	Christina Waguleria	15	31669	2	4	7	2	1	2	2	3	0.15	1	Betty	2
2	2	Christina Waguleria	79	31669	2	5	71	2	1	2	2	2	0.1	1	Betty	2
2	2	Christina Waguleria	8	31669	2	1		2	1	2	2	1	0.05	0	Scott	1
2	2	Christina Waguleria	15	31669	2	2	7	2	1	2	2	1	0.05	0	Scott	1
2	2	Christina Waguleria	22	31669	2	3	14	2	1	2	2	2	0.1	0	Scott	1
2	2	Christina Waguleria	43	31669	2	4	35	2	1	2	2	2	0.1	0	Scott	1
2	2	Christina Waguleria	141	31669	2	5	133	2	1	2	2	2	0.1	0	Scott	1
2	2	Christina Waguleria	224	31669	2	6	216	2	1	2	2	1	0.05	0	Scott	1
2	2	Christina Waguleria	75	31669	2	1		2	1	2	2	2	0.1	0	Bailey	2
2	2	Christina Waguleria	77	31669	2	2	2	2	1	2	2	1	0.05	1	Bailey	2
2	2	Christina Waguleria	82	31669	2	3	7	2	1	2	2	2	0.1	0	Bailey	2
2	2	Marigold	11	31684	2	1		2	1.5	2	2	1	0.05	1	Betty	2
2	2	Marigold	12	31684	2	2	1	2	1.5	2	2	1	0.05	1	Betty	2
2	2	Marigold	13	31684	2	3	2	2	1.5	2	2	1	0.05	1	Betty	2
2	2	Marigold	14	31684	2	4	3	2	1.5	2	2	1	0.05	1	Betty	2
2	2	Marigold	13	31684	2	1		2	1.5	2	2	1	0.05	0	Scott	1
2	2	Marigold	20	31684	2	2	7	2	1.5	2	2	1	0.05	0	Scott	1
2	2	Gus	7	31734	1	1		2	2	2	2	5	0.25	0	Betty	2
2	2	Gus	12	31734	1	2	5	2	2	2	2	4	0.2	0	Betty	2
2	2	Gus	20	31734	1	3	13	2	2	2	2	6	0.3	0	Betty	2
2	2	Gus	21	31734	1	4	14	2	2	2	2	9	0.45	0	Betty	2
2	2	Gus	22	31734	1	5	15	2	2	2	2	9	0.45	1	Betty	2
2	2	Gus	23	31734	1	6	16	2	2	2	2	8	0.4	0	Betty	2
2	2	Gus	24	31734	1	7	17	2	2	2	2	12	0.6	0	Betty	2
2	2	Gus	25	31734	1	8	18	2	2	2	2	9	0.45	1	Betty	2
2	2	Gus	26	31734	1	9	19	2	2	2	2	10	0.5	1	Betty	2
2	2	Gus	27	31734	1	10	20	2	2	2	2	11	0.55	1	Betty	2
2	2	Gus	28	31734	1	11	21	2	2	2	2	8	0.4	0	Betty	2
2	2	Gus	58	31734	1	12	51	2	2	2	2	12	0.6	0	Betty	2
2	2	Gus	59	31734	1	13	52	2	2	2	2	10	0.5	0	Betty	2
2	2	Gus	64	31734	1	14	57	2	2	2	2	8	0.4	0	Betty	2
2	2	Gus	66	31734	1	15	59	2	2	2	2	11	0.55	0	Betty	2
2	2	Gus	69	31734	1	16	62	2	2	2	2	8	0.4	1	Betty	2
2	2	Gus	70	31734	1	17	63	2	2	2	2	9	0.45	1	Betty	2
2	2	Gus	80	31734	1	18	73	2	2	2	2	8	0.4	0	Betty	2
2	2	Gus	84	31734	1	19	77	2	2	2	2	11	0.55	0	Betty	2
2	2	Gus	87	31734	1	20	80	2	2	2	2	12	0.6	1	Betty	2
2	2	Gus	95	31734	1	21	88	2	2	2	2	11	0.55	0	Betty	2
2	2	Gus	107	31734	1	22	100	2	2	2	2	12	0.6	0	Betty	2
2	2	Gus	109	31734	1	23	102	2	2	2	2	9	0.45	0	Betty	2
2	2	Gus	110	31734	1	24	103	2	2	2	2	8	0.4	1	Betty	2
2	2	Gus	114	31734	1	25	107	2	2	2	2	8	0.4	1	Betty	2
2	2	Gus	115	31734	1	26	108	2	2	2	2	12	0.6	1	Betty	2
2	2	Gus	116	31734	1	27	109	2	2	2	2	8	0.4	1	Betty	2
2	2	Gus	124	31734	1	28	117	2	2	2	2	8	0.4	1	Betty	2
2	2	Gus	135	31734	1	29	128	2	2	2	2	11	0.55	0	Betty	2
2	2	Gus	144	31734	1	30	137	2	2	2	2	12	0.6	0	Betty	2
2	2	Gus	155	31734	1	31	148	2	2	2	2	9	0.45	0	Betty	2
2	2	Gus	179	31734	1	32	172	2	2	2	2	9	0.45	1	Betty	2
2	2	Gus	236	31734	1	33	229	2	2	2	2	12	0.6	0	Betty	2
2	2	Gus	239	31734	1	34	232	2	2	2	2	9	0.45	0	Betty	2
2	2	Gus	6	31734	1	1		2	2	2	2	2	0.1	0	Scott	1
2	2	Gus	13	31734	1	2	7	2	2	2	2	2	0.1	0	Scott	1
2	2	Gus	20	31734	1	3	14	2	2	2	2	2	0.1	0	Scott	1
2	2	Gus	34	31734	1	4	28	2	2	2	2	2	0.1	0	Scott	1
2	2	Gus	41	31734	1	5	35	2	2	2	2	4	0.2	0	Scott	1
2	2	Gus	48	31734	1	6	42	2	2	2	2	3	0.15	0	Scott	1
2	2	Gus	55	31734	1	7	49	2	2	2	2	2	0.1	0	Scott	1
2	2	Gus	62	31734	1	8	56	2	2	2	2	1	0.05	0	Scott	1
2	2	Gus	135	31734	1	9	129	2	2	2	2	5	0.25	0	Scott	1
2	2	Gus	167	31734	1	10	161	2	2	2	2	6	0.3	0	Scott	1
2	2	Gus	209	31734	1	11	203	2	2	2	2	2	0.1	0	Scott	1
2	2	Gus	215	31734	1	12	209	2	2	2	2	3	0.15	0	Scott	1
2	2	Gus	223	31734	1	12	217	2	2	2	2	3	0.15	0	Scott	1
2	2	Galaxy	17	31680	2	1		2	0.33	1	1	0	0	1	Bailey	2
2	2	Galaxy	22	31680	2	2	5	2	0.33	1	1	2	0.1	0	Bailey	2
2	2	Galaxy	16	31680	2	1		2	0.33	1	1	1	0.05	0	Miles	1
2	2	Galaxy	21	31680	2	2	5	2	0.33	1	1	0	0	0	Miles	1
2	2	Galaxy	18	31680	2	1		2	0.33	1	1	1	0.05	1	Betty	2
2	2	Galaxy	19	31680	2	2	1	2	0.33	1	1	1	0.05	1	Betty	2
2	2	Domino	7	31766	2	1		1	2	2	2	4	0.2	1	Betty	2
2	2	Domino	9	31766	2	2	2	2	2	2	2	5	0.25	1	Betty	2
2	2	Domino	15	31766	2	3	8	2	2	2	2	15	0.75	1	Betty	2	Staff checked and not urinary tract infection
2	2	Domino	9	31766	2	1		2	2	2	2	2	0.1	0	Scott	1
2	2	Domino	13	31766	2	2	4	2	2	2	2	2	0.1	0	Scott	1
2	2	Domino	10	31766	2	1		2	2	2	2	5	0.25	1	Miles	1
2	2	Domino	12	31766	2	2	2	2	2	2	2	3	0.15	1	Miles	1
2	2	Domino	11	31766	2	1		2	2	2	2	4	0.2	1	Bailey	2
2	2	Domino	16	31766	2	1		2	2	2	2	7	0.35	0	Alexandra	2
2	2	Kismet	9	31760	2	1		2	10	3	2	6	0.3	1	Betty	2
2	2	Kismet	10	31760	2	2	1	2	10	3	2	5	0.25	1	Betty	2
2	2	Kismet	13	31760	2	1		2	10	3	2	2	0.1	1	Miles	1
2	2	Kismet	16	31760	2	2	3	2	10	3	2	3	0.15	1	Miles	1
2	2	Kismet	20	31760	2	3	7	2	10	3	2	2	0.1	1	Miles	1
2	2	Kismet	23	31760	2	4	10	2	10	3	2	1	0.05	0	Miles	1
2	2	Kismet	14	31760	2	1		2	10	3	2	1	0.05	1	Scott	1
2	2	Kismet	17	31760	2	2	3	2	10	3	2	1	0.05	1	Scott	1
2	2	Kismet	19	31760	2	1		2	10	3	2	3	0.15	1	Bailey	2
2	2	Kismet	21	31760	2	2	2	2	10	3	2	2	0.1	1	Bailey	2
2	2	Kismet	22	31760	2	1		2	10	3	2	2	0.1	1	Alexandra	2
2	1	Zelda	10	31767	2	1		2	1.5	2	2	6	0.3	1	Betty	2
2	1	Zelda	12	31767	2	2	2	2	1.5	2	2	5	0.25	1	Betty	2
2	1	Zelda	14	31767	2	3	4	2	1.5	2	2	8	0.4	1	Betty	2
2	1	Zelda	13	31767	2	1		2	1.5	2	2	3	0.15	1	Scott	1	Adopted before second walk
2	1	Zelda	15	31767	2	1		2	1.5	2	2	1	0.05	1	Miles	1	Adopted before second walk
2	1	Zelda	16	31767	2	1		2	1.5	2	2	6	0.3	1	Alexandra	2
2	2	Mac	13	31768	1	1		2	2	2	2	2	0.1	1	Scott	1
2	2	Mac	16	31768	1	2	3	2	2	2	2	2	0.1	0	Scott	1
2	2	Mac	30	31768	1	3	17	2	2	2	2	6	0.3	1	Scott	1
2	2	Mac	37	31768	1	4	24	2	2	2	2	1	0.05	0	Scott	1
2	2	Mac	19	31768	1	1		2	2	2	2	8	0.4	0	Betty	2
2	2	Mac	20	31768	1	2	1	2	2	2	2	10	0.5	1	Betty	2
2	2	Mac	21	31768	1	3	2	2	2	2	2	8	0.4	1	Betty	2
2	2	Mac	22	31768	1	4	3	2	2	2	2	13	0.65	1	Betty	2
2	2	Mac	23	31768	1	5	4	2	2	2	2	11	0.55	1	Betty	2
2	2	Mac	24	31768	1	6	5	2	2	2	2	12	0.6	1	Betty	2
2	2	Mac	26	31768	1	7	7	2	2	2	2	9	0.45	1	Betty	2
2	2	Mac	27	31768	1	8	8	2	2	2	2	13	0.65	1	Betty	2
2	2	Mac	28	31768	1	9	9	2	2	2	2	17	0.85	1	Betty	2
2	2	Mac	29	31768	1	10	10	2	2	2	2	19	0.95	1	Betty	2
2	2	Mac	30	31768	1	11	11	2	2	2	2	15	0.75	1	Betty	2
2	2	Mac	31	31768	1	12	12	2	2	2	2	14	0.7	1	Betty	2
2	2	Mac	32	31768	1	13	13	2	2	2	2	20	1	1	Betty	2
2	2	Mac	33	31768	1	14	14	2	2	2	2	19	0.95	1	Betty	2
2	2	Mac	37	31768	1	15	18	2	2	2	2	17	0.85	1	Betty	2
2	2	Mac	39	31768	1	16	20	2	2	2	2	17	0.85	1	Betty	2
2	2	Mac	42	31768	1	17	23	2	2	2	2	14	0.7	1	Betty	2
2	2	Mac	49	31768	1	18	30	2	2	2	2	14	0.7	1	Betty	2
2	2	Laika	5	31877	2	1		2	3	2	2	0	0	1	Bailey	2
2	2	Laika	6	31877	2	1		2	3	2	2	2	0.1	1	Alexandra	2
2	2	Laika	8	31877	2	2	2	2	3	2	2	5	0.25	1	Alexandra	2
2	2	Laika	27	31877	2	3	21	2	3	2	2	6	0.3	1	Alexandra	2
2	2	Laika	36	31877	2	4	30	2	3	2	2	6	0.3	1	Alexandra	2
2	2	Laika	7	31877	2	1		2	3	2	2	4	0.2	1	Miles	1
2	2	Laika	9	31877	2	2	2	2	3	2	2	2	0.1	1	Miles	1
2	2	Laika	14	31877	2	3	7	2	3	2	2	4	0.2	0	Miles	1
2	2	Laika	16	31877	2	4	9	2	3	2	2	4	0.2	1	Miles	1
2	2	Laika	35	31877	2	5	28	2	3	2	2	8	0.4	1	Miles	1
2	2	Laika	37	31877	2	6	30	2	3	2	2	5	0.25	1	Miles	1
2	2	Laika	13	31877	2	1		2	3	2	2	3	0.15	1	Betty	2
2	2	Laika	15	31877	2	2	2	2	3	2	2	5	0.25	1	Betty	2
2	2	Laika	17	31877	2	3	4	2	3	2	2	5	0.25	1	Betty	2
2	2	Laika	18	31877	2	4	5	2	3	2	2	5	0.25	1	Betty	2
2	2	Laika	15	31877	2	1		2	3	2	2	1	0.05	0	Scott	1
2	1	Alberta	12	31874	2	1		2	3	2	2	1	0.05	1	Betty	2
2	1	Alberta	13	31874	2	2	1	2	3	2	2	2	0.1	1	Betty	2
2	1	Alberta	14	31874	2	3	2	2	3	2	2	1	0.05	1	Betty	2
2	1	Alberta	15	31874	2	4	3	2	3	2	2	1	0.05	1	Betty	2
2	1	Alberta	16	31874	2	5	4	2	3	2	2	2	0.1	1	Betty	2
2	1	Alberta	17	31874	2	6	5	2	3	2	2	3	0.15	1	Betty	2
2	1	Alberta	16	31874	2	1		2	3	2	2	1	0.05	0	Scott	1	Adopted before second walk
2	2	Piper	7	31905	2	1		2	0.58	1	1	1	0.05	1	Miles	1
2	2	Piper	10	31905	2	2	3	2	0.58	1	1	1	0.05	1	Miles	1
2	2	Piper	12	31905	2	3	5	2	0.58	1	1	1	0.05	1	Miles	1
2	2	Piper	8	31905	2	1		2	0.58	1	1	1	0.05	1	Bailey	2
2	2	Piper	9	31905	2	1		2	0.58	1	1	1	0.05	1	Alexandra	2
2	2	Piper	11	31905	2	2	2	2	0.58	1	1	1	0.05	0	Alexandra	2
2	2	Piper	11	31905	2	1		2	0.58	1	1	1	0.05	0	Scott	1
2	2	Piper	18	31905	2	2	7	2	0.58	1	1	1	0.05	0	Scott	1
2	2	Piper	14	31905	2	1		2	0.58	1	1	2	0.1	1	Betty	2
2	2	Piper	19	31905	2	2	5	2	0.58	1	1	2	0.1	1	Betty	2
2	1	Kami	9	31906	2	1		2	6	2	2	2	0.1	1	Alexandra	2
2	1	Kami	11	31906	2	2	2	2	6	2	2	2	0.1	0	Alexandra	2
2	1	Kami	10	31906	2	1		2	6	2	2	1	0.05	0	Bailey	2
2	1	Kami	12	31906	2	1		2	6	2	2	2	0.1	0	Miles	1	Adopted before second walk
2	1	Bart	13	31899	1	1		2	0.42	1	1	1	0.05	0	Scott	1	Adopted before second walk
2	1	Bart	14	31899	1	1		2	0.42	1	1	1	0.05	0	Betty	2
2	1	Bart	16	31899	1	2	2	2	0.42	1	1	1	0.05	1	Betty	2
2	1	Zeus	13	31953	1	1		2	2	2	2	11	0.55	1	Betty	2
2	1	Zeus	14	31953	1	2	1	2	2	2	2	14	0.7	1	Betty	2
2	1	Zeus	15	31953	1	3	2	2	2	2	2	10	0.5	1	Betty	2
2	1	Zeus	16	31953	1	4	3	2	2	2	2	11	0.55	1	Betty	2
2	1	Zeus	13	31953	1	1		2	2	2	2	4	0.2	1	Scott	1	Adopted before second walk
2	1	Zeus	18	31953	1	1		2	2	2	2	8	0.4	1	Alexandra	2
2	2	Isla	9	31977	2	1		2	1.5	2	2	2	0.1	1	Betty	2
2	2	Isla	10	31977	2	2	1	2	1.5	2	2	2	0.1	1	Betty	2
2	2	Isla	12	31977	2	3	3	2	1.5	2	2	3	0.15	0	Betty	2
2	2	Isla	23	31977	2	4	14	2	1.5	2	2	2	0.1	1	Betty	2
2	2	Isla R	28	31977	2	5	41	2	1.5	2	2	4	0.2	1	Betty	2	Arrived 9-20-22; adopted 10-14-22; returned 11-5-22 as 32253-d
2	2	Isla R	29	31977	2	6	42	2	1.5	2	2	3	0.15	1	Betty	2
2	2	Isla	9	31977	2	1		2	1.5	2	2	1	0.05	1	Scott	1
2	2	Isla	16	31977	2	2	7	2	1.5	2	2	1	0.05	0	Scott	1
2	2	Isla	23	31977	2	3	14	2	1.5	2	2	1	0.05	0	Scott	1
2	2	Isla R	29	31977	2	4	42	2	1.5	2	2	1	0.05	0	Scott	1
2	1	Lola	12	31975	2	1		2	2	2	2	3	0.15	1	Betty	2
2	1	Lola	13	31975	2	2	1	2	2	2	2	4	0.2	1	Betty	2
2	1	Lola	15	31975	2	3	3	2	2	2	2	3	0.15	1	Betty	2
2	1	Lola	17	31975	2	1		2	2	2	2	1	0.05	0	Scott	1	Adopted before second walk
2	2	Digger	14	32015	1	1		2	2	2	2	10	0.5	0	Betty	2
2	2	Digger	17	32015	1	2	3	2	2	2	2	12	0.6	0	Betty	2
2	2	Digger	19	32015	1	3	5	2	2	2	2	11	0.55	1	Betty	2
2	2	Digger	31	32015	1	4	17	2	2	2	2	9	0.45	1	Betty	2
2	2	Digger	38	32015	1	5	24	2	2	2	2	9	0.45	0	Betty	2
2	2	Digger	45	32015	1	6	31	2	2	2	2	11	0.55	0	Betty	2
2	2	Digger	16	32015	1	1		2	2	2	2	3	0.15	0	Scott	1
2	2	Digger	23	32015	1	2	7	2	2	2	2	2	0.1	0	Scott	1
2	2	Digger	30	32015	1	3	14	2	2	2	2	4	0.2	1	Scott	1
2	2	Digger	37	32015	1	4	21	2	2	2	2	3	0.15	0	Scott	1
2	2	Digger	27	32015	1	1		2	2	2	2	7	0.35	0	Bailey	2
2	2	Digger	29	32015	1	2	2	2	2	2	2	6	0.3	0	Bailey	2
2	2	Digger	34	32015	1	3	7	2	2	2	2	5	0.25	0	Bailey	2
2	2	Digger	36	32015	1	4	9	2	2	2	2	8	0.4	0	Bailey	2
2	2	Digger	41	32015	1	5	14	2	2	2	2	4	0.2	0	Bailey	2
2	2	Digger	48	32015	1	6	21	2	2	2	2	12	0.6	0	Bailey	2
2	2	Digger R	57	32015	1	7	42	2	2	2	2	11	0.55	0	Bailey	2	Arrived 9-27-22; adopted 11-19-22; returned 12-1-22; walked 12-5-22; adopted again 12-8-22
2	2	Sully	7	32062	2	1		2	0.75	1	1	0	0	0	Scott	1
2	2	Sully R	16	32062	2	2	14	2	0.75	1	1	1	0.05	0	Scott	1	Arrived 10-6-22; adopted 10-21-22; returned 10-26-22
2	2	Sully	8	32062	2	1		2	0.75	1	1	1	0.05	1	Betty	2
2	2	Sully R	16	32062	2	2	13	2	0.75	1	1	1	0.05	1	Betty	2
2	2	Sully R	17	32062	2	3	14	2	0.75	1	1	1	0.05	1	Betty	2
2	2	Sully R	19	32062	2	4	16	2	0.75	1	1	1	0.05	0	Betty	2
2	2	Sully R	20	32062	2	5	17	2	0.75	1	1	1	0.05	1	Betty	2
2	2	Sully R	22	32062	2	6	19	2	0.75	1	1	1	0.05	1	Betty	2
2	2	Sully	11	32062	2	1		2	0.75	1	1	0	0	0	Bailey	2
2	2	Sully	13	32062	2	2	2	2	0.75	1	1	1	0.05	1	Bailey	2
2	2	Bear 2	10	32127	1	1		2	2	2	2	3	0.15	0	Scott	1
2	2	Bear 2	17	32127	1	2	7	2	2	2	2	4	0.2	1	Scott	1
2	2	Bear 2	24	32127	1	3	14	2	2	2	2	3	0.15	0	Scott	1
2	2	Bear 2	73	32127	1	4	63	2	2	2	2	2	0.1	0	Scott	1
2	2	Bear 2	3	32127	1	1		2	2	2	2	12	0.6	1	Betty	2
2	2	Bear 2	4	32127	1	2	1	2	2	2	2	13	0.65	1	Betty	2
2	2	Molly 2	17	32171	2	1		2	13	3	2	2	0.1	0	Scott	1
2	2	Molly 2	24	32171	2	2	7	2	13	3	2	3	0.15	0	Scott	1
2	2	Molly 2	31	32171	2	3	14	2	13	3	2	1	0.05	1	Scott	1
2	2	Molly 2	17	32171	2	1		2	13	3	2	1	0.05	1	Alexandra	2
2	2	Molly 2	22	32171	2	2	5	2	13	3	2	2	0.1	1	Alexandra	2
2	2	Molly 2	45	32171	2	3	28	2	13	3	2	3	0.15	1	Alexandra	2
2	2	Molly 2	18	32171	2	1		2	13	3	2	2	0.1	1	Miles	1
2	2	Molly 2	19	32171	2	2	1	2	13	3	2	1	0.05	1	Miles	1
2	2	Molly 2	41	32171	2	3	23	2	13	3	2	3	0.15	0	Miles	1
2	2	Molly 2	32	32171	2	1		2	13	3	2	2	0.1	1	Betty	2
2	2	Molly 2	38	32171	2	2	6	2	13	3	2	2	0.1	1	Betty	2
2	2	Molly 2	44	32171	2	3	12	2	13	3	2	3	0.15	1	Betty	2
2	2	Molly 2	51	32171	2	4	19	2	13	3	2	3	0.15	1	Betty	2
2	2	CB	11	32251	2	1		2	0.83	1	1	3	0.15	1	Betty	2
2	2	CB	12	32251	2	2	1	2	0.83	1	1	2	0.1	1	Betty	2
2	2	CB	13	32251	2	3	2	2	0.83	1	1	2	0.1	1	Betty	2
2	2	CB	14	32251	2	4	3	2	0.83	1	1	4	0.2	1	Betty	2
2	2	CB	18	32251	2	5	7	2	0.83	1	1	3	0.15	1	Betty	2
2	2	CB	21	32251	2	6	10	2	0.83	1	1	2	0.1	1	Betty	2
2	2	CB	27	32251	2	7	16	2	0.83	1	1	3	0.15	1	Betty	2
2	2	CB	28	32251	2	8	17	2	0.83	1	1	2	0.1	1	Betty	2
2	2	CB	13	32251	2	1		2	0.83	1	1	1	0.05	0	Scott	1
2	2	CB	20	32251	2	2	7	2	0.83	1	1	1	0.05	0	Scott	1
2	2	CB	27	32251	2	3	14	2	0.83	1	1	1	0.05	1	Scott	1
2	2	Sesame	7	32276	1	1		2	5	2	2	11	0.55	0	Alexandra	2
2	2	Sesame	12	32276	1	2	5	2	5	2	2	10	0.5	1	Alexandra	2
2	2	Sesame	7	32276	1	1		2	5	2	2	5	0.25	1	Scott	1
2	2	Sesame	14	32276	1	2	7	2	5	2	2	2	0.1	1	Scott	1
2	2	Sesame	8	32276	1	1		2	5	2	2	14	0.7	1	Betty	2
2	2	Sesame	10	32276	1	2	2	2	5	2	2	13	0.65	1	Betty	2
2	2	Sesame	13	32276	1	3	5	2	5	2	2	12	0.6	1	Betty	2
2	2	Sesame	15	32276	1	4	7	2	5	2	2	11	0.55	1	Betty	2
2	2	Sesame	10	32276	1	1		2	5	2	2	2	0.1	1	Miles	1
2	2	Strawberry	19	32224	2	1		2	1	2	2	1	0.05	1	Betty	2
2	2	Strawberry	20	32224	2	2	1	2	1	2	2	1	0.05	1	Betty	2
2	2	Strawberry	27	32224	2	3	8	2	1	2	2	1	0.05	1	Betty	2
2	2	Strawberry	37	32224	2	4	18	2	1	2	2	1	0.05	1	Betty	2
2	2	Strawberry	40	32224	2	5	21	2	1	2	2	1	0.05	1	Betty	2
2	2	Strawberry	47	32224	2	6	28	2	1	2	2	1	0.05	1	Betty	2
2	2	Strawberry	54	32224	2	7	35	2	1	2	2	1	0.05	1	Betty	2
2	2	Strawberry	62	32224	2	8	43	2	1	2	2	1	0.05	1	Betty	2
2	2	Strawberry	63	32224	2	9	44	2	1	2	2	1	0.05	1	Betty	2
2	2	Strawberry	29	32224	2	1		2	1	2	2	0	0	0	Scott	1
2	2	Strawberry	36	32224	2	2	7	2	1	2	2	1	0.05	0	Scott	1
2	2	Strawberry	50	32224	2	3	21	2	1	2	2	1	0.05	1	Scott	1
2	2	Strawberry	60	32224	2	4	31	2	1	2	2	1	0.05	1	Scott	1
2	2	Strawberry	64	32224	2	5	35	2	1	2	2	1	0.05	0	Scott	1
2	2	Strawberry	26	32224	2	1		2	1	2	2	1	0.05	1	Bailey	2
2	2	Strawberry	28	32224	2	2	2	2	1	2	2	1	0.05	1	Bailey	2
2	2	Strawberry	33	32224	2	3	7	2	1	2	2	1	0.05	1	Bailey	2
2	2	George	9	32309	1	1		2	2	2	2	11	0.55	1	Betty	2
2	2	George	15	32309	1	2	6	2	2	2	2	12	0.6	1	Betty	2
2	2	George R	42	32309	1	3	75	2	2	2	2	11	0.55	1	Betty	2	Arrived 11-22-22; adopted 12-9-22; returned 1-20-23
2	2	George	7	32309	1	1		2	2	2	2	11	0.55	1	Alexandra	2
2	2	George	11	32309	1	2	4	2	2	2	2	11	0.55	1	Alexandra	2
2	2	George	14	32309	1	3	7	2	2	2	2	10	0.5	1	Alexandra	2
2	2	George	16	32309	1	4	9	2	2	2	2	8	0.4	0	Alexandra	2
2	2	George	9	32309	1	1		2	2	2	2	5	0.25	0	Scott	1
2	2	George	16	32309	1	2	7	2	2	2	2	5	0.25	0	Scott	1
2	2	George R	30	32309	1	3	63	2	2	2	2	3	0.15	0	Scott	1
2	2	George	10	32309	1	1		2	2	2	2	2	0.1	1	Miles	1
2	2	George	12	32309	1	2	2	2	2	2	2	1	0.05	0	Miles	1
2	2	George	17	32309	1	3	7	2	2	2	2	2	0.1	0	Miles	1
2	2	George R	33	32309	1	4	65	2	2	2	2	3	0.15	0	Miles	1
2	2	George R	40	32309	1	5	72	2	2	2	2	1	0.05	1	Miles	1
2	1	Mary	9	32356	2	1		2	5	2	2	6	0.3	1	Betty	2	Adopted before second walks
2	1	Mary	8	32356	2	1		2	5	2	2	5	0.25	1	Miles	1
2	2	Violet	3	32403	2	1		1	0.5	1	1	1	0.05	0	Betty	2
2	2	Violet	9	32403	2	2	6	2	0.5	1	1	1	0.05	1	Betty	2
2	2	Violet	11	32403	2	3	8	2	0.5	1	1	1	0.05	1	Betty	2
2	2	Violet	17	32403	2	4	14	2	0.5	1	1	2	0.1	1	Betty	2
2	2	Violet	1	32403	2	1		1	0.5	1	1	1	0.05	0	Miles	1
2	2	Violet	8	32403	2	2	7	2	0.5	1	1	1	0.05	0	Miles	1
2	2	Violet	4	32403	2	1		1	0.5	1	1	1	0.05	0	Alexandra	2
2	2	Violet	12	32403	2	1		2	0.5	1	1	1	0.05	0	Scott	1
2	2	Violet	19	32403	2	2	7	2	0.5	1	1	1	0.05	0	Scott	1
2	2	King 2	9	32417	1	1		2	0.58	1	1	1	0.05	0	Scott	1
2	2	King 2	16	32417	1	2	7	2	0.58	1	1	1	0.05	0	Scott	1
2	2	King 2	23	32417	1	3	14	2	0.58	1	1	2	0.1	0	Scott	1
2	2	King 2	30	32417	1	4	21	2	0.58	1	1	2	0.1	0	Scott	1
2	2	King 2	65	32417	1	5	56	2	0.58	1	1	1	0.05	0	Scott	1
2	2	King 2	72	32417	1	6	63	2	0.58	1	1	1	0.05	0	Scott	1
2	2	King 2	93	32417	1	7	84	2	0.58	1	1	2	0.1	0	Scott	1
2	2	King 2	13	32417	1	1		2	0.58	1	1	3	0.15	0	Betty	2
2	2	King 2	14	32417	1	2	1	2	0.58	1	1	3	0.15	0	Betty	2
2	2	King 2	15	32417	1	3	2	2	0.58	1	1	3	0.15	0	Betty	2
2	2	King 2	19	32417	1	4	6	2	0.58	1	1	2	0.1	0	Betty	2
2	2	King 2	21	32417	1	5	8	2	0.58	1	1	5	0.25	0	Betty	2
2	2	King 2	22	32417	1	6	9	2	0.58	1	1	5	0.25	0	Betty	2
2	2	King 2	84	32417	1	7	71	2	0.58	1	1	6	0.3	0	Betty	2
2	2	Scooch	22	32379	1	1		2	0.83	1	1	0	0	0	Betty	2
2	2	Scooch	26	32379	1	2	4	2	0.83	1	1	0	0	0	Betty	2
2	2	Scooch	28	32379	1	3	6	2	0.83	1	1	0	0	0	Betty	2
2	2	Scooch	23	32379	1	1		2	0.83	1	1	0	0	0	Scott	1
2	2	Scooch	26	32379	1	2	3	2	0.83	1	1	0	0	0	Scott	1
2	2	Miles	12	32441	1	1		2	1.5	2	2	8	0.4	0	Betty	2
2	2	Miles	13	32441	1	2	1	2	1.5	2	2	9	0.45	1	Betty	2
2	2	Miles	14	32441	1	3	2	2	1.5	2	2	11	0.55	1	Betty	2
2	2	Miles	24	32441	1	4	12	2	1.5	2	2	9	0.45	1	Betty	2
2	2	Miles R	29	32441	1	5	21	2	1.5	2	2	11	0.55	1	Betty	2	Arrived 12-29-23; adopted 1-22-23; returned 1-26-23
2	2	Miles R	38	32441	1	6	30	2	1.5	2	2	10	0.5	1	Betty	2
2	2	Miles R	45	32441	1	7	37	2	1.5	2	2	14	0.7	1	Betty	2
2	2	Miles R	46	32441	1	8	38	2	1.5	2	2	13	0.65	1	Betty	2
2	2	Miles R	64	32441	1	9	56	2	1.5	2	2	13	0.65	1	Betty	2
2	2	Miles R	101	32441	1	10	93	2	1.5	2	2	10	0.5	1	Betty	2
2	2	Miles R	103	32441	1	11	95	2	1.5	2	2	9	0.45	0	Betty	2
2	2	Miles R	104	32441	1	12	96	2	1.5	2	2	8	0.4	1	Betty	2
2	2	Miles R	106	32441	1	13	98	2	1.5	2	2	15	0.75	0	Betty	2
2	2	Miles R	111	32441	1	14	103	2	1.5	2	2	16	0.8	1	Betty	2
2	2	Miles	14	32441	1	1		2	1.5	2	2	2	0.1	0	Scott	1
2	2	Miles R	45	32441	1	2	35	2	1.5	2	2	1	0.05	0	Scott	1
2	2	Miles R	66	32441	1	3	56	2	1.5	2	2	2	0.1	0	Scott	1
2	2	Miles R	73	32441	1	4	63	2	1.5	2	2	1	0.05	0	Scott	1
2	2	Miles R	30	32441	1	1		2	1.5	2	2	4	0.2	1	Bailey	2
2	2	Miles R	37	32441	1	2	7	2	1.5	2	2	8	0.4	0	Bailey	2
2	1	Queen	7	32456	2	1		2	2	2	2	4	0.2	1	Betty	2
2	1	Queen	8	32456	2	2	1	2	2	2	2	4	0.2	1	Betty	2
2	1	Queen	9	32456	2	1		2	2	2	2	1	0.05	1	Scott	1	Adopted before second walk
2	2	Dolly Parton	12	32443	2	1		2	2	2	2	1	0.05	0	Betty	2
2	2	Dolly Parton	23	32443	2	1		2	2	2	2	1	0.05	1	Scott	1
2	2	Dolly Parton	27	32443	2	2	4	2	2	2	2	1	0.05	0	Scott	1
2	2	Dolly Parton	55	32443	2	3	32	2	2	2	2	1	0.05	0	Scott	1
2	2	Dolly Parton	132	32443	2	4	109	2	2	2	2	1	0.05	1	Scott	1
2	2	Dolly Parton	34	32443	2	1		2	2	2	2	1	0.05	0	Alexandra	2
2	2	Dolly Parton	33	32443	2	1		2	2	2	2	1	0.05	0	Miles	1
2	2	Dolly Parton	37	32443	2	2	4	2	2	2	2	1	0.05	0	Miles	1
2	2	Dolly Parton	40	32443	2	3	7	2	2	2	2	0	0	0	Miles	1
2	2	Dolly Parton	61	32443	2	4	28	2	2	2	2	1	0.05	0	Miles	1
2	2	Dolly Parton	68	32443	2	5	35	2	2	2	2	1	0.05	0	Miles	1
2	2	Dolly Parton	79	32443	2	6	46	2	2	2	2	0	0	0	Miles	1
2	2	Dolly Parton	84	32443	2	7	51	2	2	2	2	1	0.05	0	Miles	1
2	2	Dolly Parton	89	32443	2	8	56	2	2	2	2	1	0.05	0	Miles	1
2	2	Dolly Parton	75	32443	2	1		2	2	2	2	1	0.05	0	Bailey	2
2	2	Dolly Parton	82	32443	2	2	7	2	2	2	2	1	0.05	0	Bailey	2
2	2	Dolly Parton	105	32443	2	3	30	2	2	2	2	1	0.05	0	Bailey	2
2	2	Banjo	15	32466	1	1		2	8.75	3	2	4	0.2	1	Betty	2
2	2	Banjo	16	32466	1	2	1	2	8.75	3	2	2	0.1	1	Betty	2
2	2	Banjo	16	32466	1	1		2	8.75	3	2	1	0.05	1	Scott	1
2	2	Banjo	20	32466	1	2	4	2	8.75	3	2	2	0.1	0	Scott	1
2	2	Kingston	14	32490	1	1		2	2	2	2	6	0.3	0	Betty	2
2	2	Kingston	15	32490	1	2	1	2	2	2	2	5	0.25	0	Betty	2
2	2	Kingston	31	32490	1	3	17	2	2	2	2	4	0.2	0	Betty	2
2	2	Kingston	15	32490	1	1		2	2	2	2	3	0.15	0	Scott	1
2	2	Kingston	26	32490	1	2	11	2	2	2	2	3	0.15	0	Scott	1
2	2	Kingston	25	32490	1	1		2	2	2	2	2	0.1	0	Bailey	2
2	2	Kingston	27	32490	1	2	2	2	2	2	2	2	0.1	0	Bailey	2
2	2	Kingston	34	32490	1	3	9	2	2	2	2	1	0.05	0	Bailey	2
2	2	Lady 2	10	32509	2	1		2	0.42	1	1	2	0.1	0	Alexandra	2
2	2	Lady 2	11	32509	2	2	1	2	0.42	1	1	1	0.05	0	Alexandra	2
2	2	Lady 2	9	32509	2	1		2	0.42	1	1	1	0.05	1	Miles	1
2	2	Lady 2	11	32509	2	2	2	2	0.42	1	1	1	0.05	1	Miles	1
2	2	Raikou	6	32557	1	1		2	3.5	2	2	2	0.1	1	Betty	2
2	2	Raikou	8	32557	1	2	2	2	3.5	2	2	2	0.1	1	Betty	2
2	2	Raikou	5	32557	1	1		2	3.5	2	2	1	0.05	1	Miles	1
2	2	Raikou	9	32557	1	2	4	2	3.5	2	2	1	0.05	1	Miles	1
2	2	Raikou	14	32557	1	3	9	2	3.5	2	2	2	0.1	1	Miles	1
2	1	Debbie	10	32548	2	1		2	1	2	2	1	0.05	0	Betty	2
2	1	Debbie	12	32548	2	2	2	2	1	2	2	1	0.05	0	Betty	2
2	1	Debbie	14	32548	2	3	4	2	1	2	2	2	0.1	0	Betty	2
2	1	Debbie	14	32548	2	1		2	1	2	2	1	0.05	0	Scott	1	Adopted before second walk
2	1	Debbie	15	32548	2	1		2	1	2	2	2	0.1	0	Bailey	2
2	2	Alice	17	32532	2	1		2	7	2	2	2	0.1	1	Betty	2
2	2	Alice	20	32532	2	2	3	2	7	2	2	2	0.1	1	Betty	2
2	2	Alice	27	32532	2	3	10	2	7	2	2	3	0.15	1	Betty	2
2	2	Alice	39	32532	2	4	22	2	7	2	2	3	0.15	1	Betty	2
2	2	Alice	18	32532	2	1		2	7	2	2	2	0.1	1	Miles	1
2	2	Alice	22	32532	2	2	4	2	7	2	2	2	0.1	1	Miles	1
2	2	Alice	23	32532	2	3	5	2	7	2	2	2	0.1	1	Miles	1
2	2	Alice	30	32532	2	4	12	2	7	2	2	1	0.05	1	Miles	1
2	2	Alice	34	32532	2	5	16	2	7	2	2	3	0.15	1	Miles	1
2	2	Alice	24	32532	2	1		2	7	2	2	1	0.05	0	Scott	1
2	2	Alice	23	32532	2	1		2	7	2	2	3	0.15	1	Alexandra	2
2	2	Alice	31	32532	2	2	8	2	7	2	2	1	0.05	1	Alexandra	2
2	2	Alice	32	32532	2	3	9	2	7	2	2	2	0.1	1	Alexandra	2
2	2	Hazel 2	4	32601	2	1		2	0.58	1	1	2	0.1	1	Betty	2
2	2	Hazel 2	5	32601	2	2	1	2	0.58	1	1	1	0.05	1	Betty	2
2	2	Hazel 2	2	32601	2	1		2	0.58	1	1	1	0.05	1	Bailey	2
2	2	Hazel 2	7	32601	2	2	5	2	0.58	1	1	0	0	0	Bailey	2
2	2	Hazel 2	9	32601	2	3	7	2	0.58	1	1	0	0	1	Bailey	2
2	2	Hazel 2	14	32601	2	4	12	2	0.58	1	1	2	0.1	0	Bailey	2
2	2	Hazel 2	16	32601	2	5	14	2	0.58	1	1	2	0.1	0	Bailey	2
2	2	Hazel 2	8	32601	2	1		2	0.58	1	1	0	0	0	Scott	1
2	2	Hazel 2	15	32601	2	2	7	2	0.58	1	1	1	0.05	1	Scott	1
2	2	Lucy	13	32568	2	1		2	0.75	1	1	1	0.05	0	Betty	2
2	2	Lucy	14	32568	2	2	1	2	0.75	1	1	1	0.05	0	Betty	2
2	2	Lucy	17	32568	2	3	4	2	0.75	1	1	1	0.05	0	Betty	2
2	2	Lucy	20	32568	2	4	7	2	0.75	1	1	1	0.05	0	Betty	2
2	2	Lucy	25	32568	2	5	12	2	0.75	1	1	1	0.05	0	Betty	2
2	2	Lucy R	30	32568	2	6	21	2	0.75	1	1	1	0.05	0	Betty	2	Arrived 2-6-23; adopted 3-3-23; returned 3-7-23; walked 3-12-23
2	2	Lucy	15	32568	2	1		2	0.75	1	1	1	0.05	0	Miles	1
2	2	Lucy	18	32568	2	2	3	2	0.75	1	1	1	0.05	1	Miles	1
2	2	Lucy R	26	32568	2	3	15	2	0.75	1	1	1	0.05	0	Miles	1
2	2	Lucy R	34	32568	2	4	23	2	0.75	1	1	0	0	0	Miles	1
2	2	Lucy	17	32568	2	1		2	0.75	1	1	1	0.05	0	Alexandra	2
2	2	Lucy	25	32568	2	2	8	2	0.75	1	1	1	0.05	0	Alexandra	2
2	2	Lucy	24	32568	2	1		2	0.75	1	1	1	0.05	0	Scott	1
2	2	Lucy R	27	32568	2	2	7	2	0.75	1	1	1	0.05	1	Scott	1
2	2	Lucy R	33	32568	2	1		2	0.75	1	1	1	0.05	0	Bailey	2
2	2	Lucy R	35	32568	2	2	2	2	0.75	1	1	1	0.05	0	Bailey	2
2	2	Calley	17	32566	2	1		2	2.5	2	2	4	0.2	1	Betty	2
2	2	Calley	23	32566	2	2	6	2	2.5	2	2	5	0.25	1	Betty	2
2	2	Calley	25	32566	2	3	8	2	2.5	2	2	2	0.1	1	Betty	2
2	2	Calley	16	32566	2	1		2	2.5	2	2	3	0.15	1	Alexandra	2
2	2	Calley	17	32566	2	2	1	2	2.5	2	2	3	0.15	1	Alexandra	2
2	2	Calley	16	32566	2	1		2	2.5	2	2	1	0.05	0	Miles	1
2	2	Calley	18	32566	2	2	2	2	2.5	2	2	1	0.05	1	Miles	1
2	2	Calley	27	32566	2	3	11	2	2.5	2	2	4	0.2	1	Miles	1
2	2	Calley	30	32566	2	4	14	2	2.5	2	2	2	0.1	1	Miles	1
2	2	Calley	24	32566	2	1		2	2.5	2	2	1	0.05	0	Scott	1
2	2	Cora	22	32616	2	1		2	4	2	2	2	0.1	1	Betty	2
2	2	Cora	23	32616	2	2	1	2	4	2	2	3	0.15	1	Betty	2
2	2	Cora R	29	32616	2	3	11	2	4	2	2	7	0.35	1	Betty	2	Arrived 2-21-23; adopted 3-19-23; returned 3-23-23
2	2	Cora R	31	32616	2	4	13	2	4	2	2	9	0.45	1	Betty	2
2	2	Cora R	71	32616	2	5	53	2	4	2	2	8	0.4	1	Betty	2
2	2	Cora R	85	32616	2	6	67	2	4	2	2	9	0.45	1	Betty	2
2	2	Cora R	87	32616	2	7	69	2	4	2	2	6	0.3	1	Betty	2
2	2	Cora	23	32616	2	1		2	4	2	2	2	0.1	0	Scott	1
2	2	Cora R	33	32616	2	2	14	2	4	2	2	6	0.3	0	Scott	1
2	2	Cora R	103	32616	2	3	84	2	4	2	2	2	0.1	0	Scott	1
2	2	Cora R	27	32616	2	1		2	4	2	2	4	0.2	0	Bailey	2
2	2	Cora R	32	32616	2	2	5	2	4	2	2	9	0.45	0	Bailey	2
2	2	Cora R	46	32616	2	1		2	4	2	2	2	0.1	1	Miles	1
2	2	Cora R	53	32616	2	2	7	2	4	2	2	4	0.2	1	Miles	1
2	2	Cora R	55	32616	2	3	9	2	4	2	2	3	0.15	1	Miles	1
2	2	Cora R	57	32616	2	4	11	2	4	2	2	3	0.15	1	Miles	1
2	2	Red	3	32728	1	1		2	2	2	2	9	0.45	0	Betty	2
2	2	Red	5	32728	1	2	2	2	2	2	2	11	0.55	1	Betty	2
2	2	Red	15	32728	1	3	12	2	2	2	2	9	0.45	1	Betty	2
2	2	Red	17	32728	1	4	14	2	2	2	2	7	0.35	1	Betty	2
2	2	Red	20	32728	1	5	17	2	2	2	2	8	0.4	1	Betty	2
2	2	Red	24	32728	1	6	21	2	2	2	2	7	0.35	1	Betty	2
2	2	Red	26	32728	1	7	23	2	2	2	2	12	0.6	1	Betty	2
2	2	Red	1	32728	1	1		2	2	2	2	8	0.4	0	Bailey	2
2	2	Red	6	32728	1	2	5	2	2	2	2	8	0.4	0	Bailey	2
2	2	Red	20	32728	1	3	19	2	2	2	2	5	0.25	0	Bailey	2
2	2	Red	22	32728	1	4	21	2	2	2	2	5	0.25	0	Bailey	2
2	2	Red	27	32728	1	5	26	2	2	2	2	6	0.3	1	Bailey	2
2	2	Red	29	32728	1	6	28	2	2	2	2	6	0.3	1	Bailey	2
2	2	Red	14	32728	1	1		2	2	2	2	3	0.15	0	Scott	1
2	2	Red	21	32728	1	2	7	2	2	2	2	2	0.1	0	Scott	1
2	2	Agatha	35	32626	2	1		2	0.42	1	1	1	0.05	0	Scott	1
2	2	Agatha	42	32626	2	2	7	2	0.42	1	1	1	0.05	0	Scott	1
2	2	Agatha	49	32626	2	3	14	2	0.42	1	1	1	0.05	0	Scott	1
2	2	Agatha	56	32626	2	4	21	2	0.42	1	1	1	0.05	0	Scott	1
2	2	Agatha	42	32626	2	1		2	0.42	1	1	1	0.05	1	Betty	2
2	2	Agatha	43	32626	2	2	1	2	0.42	1	1	1	0.05	1	Betty	2
2	2	Agatha	47	32626	2	3	5	2	0.42	1	1	1	0.05	1	Betty	2
2	2	Agatha	50	32626	2	4	8	2	0.42	1	1	1	0.05	1	Betty	2
2	2	Agatha	54	32626	2	5	12	2	0.42	1	1	1	0.05	1	Betty	2
2	2	Agatha	55	32626	2	6	13	2	0.42	1	1	2	0.1	0	Betty	2
2	2	Agatha	57	32626	2	7	15	2	0.42	1	1	2	0.1	1	Betty	2
2	2	Agatha	59	32626	2	8	17	2	0.42	1	1	2	0.1	0	Betty	2
2	2	Agatha	62	32626	2	9	20	2	0.42	1	1	3	0.15	1	Betty	2
2	1	Bronco	10	32745	1	1		2	2	2	2	5	0.25	1	Betty	2
2	1	Bronco	13	32745	1	2	3	2	2	2	2	3	0.15	1	Betty	2
2	1	Bronco	15	32745	1	3	5	2	2	2	2	4	0.2	1	Betty	2
2	1	Bronco	17	32745	1	1		2	2	2	2	1	0.05	0	Scott	1	Adopted before second walk
2	1	Shadow	9	32779	2	1		2	5	2	2	1	0.05	0	Scott	1	Adopted before second walks
2	1	Shadow	9	32779	2	1		2	5	2	2	0	0	1	Alexandra	2
2	1	Shadow	10	32779	2	1		2	5	2	2	1	0.05	0	Miles	1
2	1	Shadow	11	32779	2	1		2	5	2	2	2	0.1	1	Betty	2
2	2	Bella	24	32744	2	1		2	5	2	2	1	0.05	0	Betty	2
2	2	Bella	25	32744	2	2	1	2	5	2	2	1	0.05	0	Betty	2
2	2	Bella	27	32744	2	3	3	2	5	2	2	1	0.05	1	Betty	2
2	2	Bella	29	32744	2	4	5	2	5	2	2	1	0.05	1	Betty	2
2	2	Bella	31	32744	2	5	7	2	5	2	2	1	0.05	1	Betty	2
2	2	Bella	32	32744	2	6	8	2	5	2	2	2	0.1	1	Betty	2
2	2	Bella	33	32744	2	7	9	2	5	2	2	2	0.1	1	Betty	2
2	2	Bella	34	32744	2	8	10	2	5	2	2	2	0.1	1	Betty	2
2	2	Bella	35	32744	2	9	11	2	5	2	2	3	0.15	1	Betty	2
2	2	Bella	38	32744	2	10	14	2	5	2	2	6	0.3	1	Betty	2
2	2	Bella	32	32744	2	1		2	5	2	2	3	0.15	1	Bailey	2
2	2	Bella	39	32744	2	2	7	2	5	2	2	6	0.3	0	Bailey	2
2	2	Bella	26	32744	2	1		2	5	2	2	0	0	1	Scott	1
2	2	Bella	33	32744	2	2	7	2	5	2	2	1	0.05	0	Scott	1
2	2	Delilah 2	21	32778	2	1		2	10	3	2	1	0.05	1	Betty	2
2	2	Delilah 2	23	32778	2	2	2	2	10	3	2	1	0.05	1	Betty	2
2	2	Delilah 2	26	32778	2	3	5	2	10	3	2	1	0.05	0	Betty	2
2	2	Delilah 2	19	32778	2	1		2	10	3	2	1	0.05	0	Miles	1
2	2	Delilah 2	24	32778	2	2	5	2	10	3	2	2	0.1	1	Miles	1
2	2	Delilah 2	23	32778	2	1		2	10	3	2	2	0.1	0	Scott	1
2	2	Delilah 2	28	32778	2	1		2	10	3	2	2	0.1	1	Alexandra	2
2	2	Salsa	37	32721	1	1		2	3	2	2	2	0.1	1	Betty	2	Had KC and in Rescue while recovering, so long time at shelter for first walks
2	2	Salsa	39	32721	1	2	2	2	3	2	2	2	0.1	1	Betty	2
2	2	Salsa	47	32721	1	3	10	2	3	2	2	2	0.1	1	Betty	2
2	2	Salsa	71	32721	1	4	34	2	3	2	2	3	0.15	1	Betty	2	On 10-day bite hold in Rescue, so long time between walks
2	2	Salsa	36	32721	1	1		2	3	2	2	1	0.05	0	Miles	1
2	2	Salsa	38	32721	1	2	2	2	3	2	2	1	0.05	1	Miles	1
2	2	Salsa	40	32721	1	3	4	2	3	2	2	3	0.15	1	Miles	1
2	2	Salsa	36	32721	1	1		2	3	2	2	4	0.2	1	Alexandra	2
2	2	Salsa	40	32721	1	2	4	2	3	2	2	2	0.1	1	Alexandra	2
2	2	Salsa	37	32721	1	1		2	3	2	2	2	0.1	0	Scott	1
2	2	Salsa	51	32721	1	2	14	2	3	2	2	1	0.05	0	Scott	1
2	2	Salsa	86	32721	1	3	49	2	3	2	2	1	0.05	0	Scott	1
2	1	Loki	7	32846	1	1		2	5	2	2	1	0.05	0	Scott	1	Adopted before second walk
2	1	Loki	8	32846	1	1		2	5	2	2	4	0.2	1	Betty	2
2	1	Loki	9	32846	1	2	1	2	5	2	2	3	0.15	1	Betty	2
2	2	Punkin	8	32856	1	1		2	11	3	2	3	0.15	1	Miles	1
2	2	Punkin	11	32856	1	2	3	2	11	3	2	1	0.05	1	Miles	1
2	2	Punkin	13	32856	1	1		2	11	3	2	6	0.3	1	Betty	2
2	2	Punkin	14	32856	1	2	1	2	11	3	2	7	0.35	1	Betty	2
2	2	Serenity	4	32908	2	1		2	10	3	2	2	0.1	0	Betty	2
2	2	Serenity	7	32908	2	2	3	2	10	3	2	2	0.1	0	Betty	2
2	2	Serenity	17	32908	2	3	13	2	10	3	2	3	0.15	1	Betty	2
2	2	Serenity	5	32908	2	1		2	10	3	2	2	0.1	0	Scott	1
2	2	Serenity	12	32908	2	2	7	2	10	3	2	1	0.05	0	Scott	1
2	2	Serenity	8	32908	2	1		2	10	3	2	2	0.1	0	Alexandra	2
2	2	Serenity	11	32908	2	2	3	2	10	3	2	3	0.15	1	Alexandra	2
2	2	Angus	10	32910	1	1		2	5	2	2	9	0.45	1	Betty	2
2	2	Angus	11	32910	1	2	1	2	5	2	2	9	0.45	1	Betty	2
2	2	Angus	14	32910	1	3	4	2	5	2	2	8	0.4	1	Betty	2
2	2	Angus	25	32910	1	4	15	2	5	2	2	9	0.45	1	Betty	2
2	2	Angus	2	32910	1	1		2	5	2	2	3	0.15	0	Scott	1
2	2	Angus	13	32910	1	2	11	2	5	2	2	2	0.1	0	Scott	1
2	2	Angus	23	32910	1	3	21	2	5	2	2	2	0.1	0	Scott	1
2	2	Angus	25	32910	1	4	23	2	5	2	2	3	0.15	0	Scott	1
2	1	Luna 2	7	32944	2	1		2	6	2	2	1	0.05	0	Scott	1	Adopted before second walk
2	1	Luna 2	9	32944	2	1		2	6	2	2	5	0.25	0	Betty	2
2	1	Luna 2	10	32944	2	2	1	2	6	2	2	6	0.3	1	Betty	2
2	2	Sarge	13	32946	1	1		2	6	2	2	12	0.6	1	Betty	2
2	2	Sarge	16	32946	1	2	3	2	6	2	2	14	0.7	1	Betty	2
2	2	Sarge	24	32946	1	3	11	2	6	2	2	18	0.9	1	Betty	2
2	2	Sarge	21	32946	1	1		2	6	2	2	7	0.35	1	Scott	1
2	2	Sarge	28	32946	1	2	7	2	6	2	2	7	0.35	0	Scott	1
2	1	Puppy	13	32968	1	1		2	2	2	2	30	1.5	1	Betty	2
2	1	Puppy	15	32968	1	2	2	2	2	2	2	25	1.25	1	Betty	2
2	1	Puppy	14	32968	1	1		2	2	2	2	7	0.35	1	Scott	1	Adopted before second walk
2	2	Gabriel	10	33025	1	1		2	11	3	2	18	0.9	0	Betty	2
2	2	Gabriel	12	33025	1	2	2	2	11	3	2	22	1.1	1	Betty	2
2	2	Gabriel	14	33025	1	1		2	11	3	2	6	0.3	1	Scott	1
2	2	Gabriel	16	33025	1	2	2	2	11	3	2	5	0.25	1	Scott	1
2	2	Everest	10	33026	2	1		2	5	2	2	1	0.05	0	Betty	2
2	2	Everest	13	33026	2	2	3	2	5	2	2	1	0.05	1	Betty	2
2	2	Everest	16	33026	2	1		2	5	2	2	1	0.05	0	Scott	1
2	2	Everest	21	33026	2	2	5	2	5	2	2	1	0.05	1	Scott	1
2	2	Seven	4	33056	1	1		2	3	2	2	6	0.3	0	Betty	2
2	2	Seven R	4	33056	1	1	4	2	3	2	2	7	0.35	1	Betty	2	Arrived 6-2-23; adopted 6-5-23; returned 6-9-23
2	2	Seven	4	33056	1	1		2	3	2	2	5	0.25	0	Scott	1
2	2	Seven R	9	33056	1	2	5	2	3	2	2	2	0.1	0	Scott	1
Note: R after a dog's name indicates it was returned post adoption
Note: number after a dog's name indicates we observed another dog with the same name
